# Supplementary material for: 5-(3-Meth­oxy­phen­yl)-3-phenyl-1,2-oxazole
Source: Acta Crystallogr Sect E Struct Rep Online. 2013 Mar 28;69(Pt 4):o597. doi: 10.1107/S160053681300740X (PMC3629638; doi:10.1107/S160053681300740X)
Supplement: Supplementary file 1 [file e-69-0o597-sup1.cif]

##############################################################################
#                                                                            #
# This CIF contains the data in a paper accepted for publication in          #
# Acta Crystallographica Section E. It conforms to the requirements of       #
# Notes for Authors for Acta Crystallographica Section E, and has been       #
# peer reviewed under the auspices of the IUCr Commission on Journals.       #
#                                                                            #
# Full details of the Crystallographic Information File format               #
# are given in the paper "The Crystallographic Information File (CIF):       #
# a New Standard Archive File for Crystallography" by S. R. Hall, F. H.      #
# Allen and I. D. Brown [Acta Cryst. (1991), A47, 655-685].                  #
#                                                                            #
# The current version of the core CIF dictionary is obtainable from          #
# ftp://ftp.iucr.org/pub/cif_core.dic.                                       #
#                                                                            #
# Software is freely available for graphical display of the structure(s)     #
# in this CIF. For information consult the CIF software page                 #
# http://www.iucr.org/resources/cif/software.                                #
#                                                                            #
# This file may be used for bona fide research purposes within the           #
# scientific community so long as proper attribution is given to the journal # 
# article from which it was obtained.                                        #
#                                                                            #
##############################################################################
data_I
_audit_creation_method     SHELXL-97
_chemical_name_systematic
;
5-(3-Methoxyphenyl)-3-phenyl-1,2-oxazole
;
_chemical_name_common     ?
_chemical_formula_moiety     'C16 H13 N O2'
_chemical_formula_sum     'C16 H13 N O2'
_chemical_formula_iupac     'C16 H13 N O2'
_chemical_formula_weight     251.27
_chemical_melting_point     ?
_symmetry_cell_setting     orthorhombic
_symmetry_space_group_name_H-M     'P n a 21'
_symmetry_space_group_name_Hall     'P 2c -2n'
loop_
    _symmetry_equiv_pos_as_xyz
    'x, y, z'
    '-x, -y, z+1/2'
    'x+1/2, -y+1/2, z'
    '-x+1/2, y+1/2, z+1/2'
_cell_length_a     7.909(2)
_cell_length_b     27.239(8)
_cell_length_c     5.9652(17)
_cell_angle_alpha     90.00
_cell_angle_beta     90.00
_cell_angle_gamma     90.00
_cell_volume     1285.1(6)
_cell_formula_units_Z     4
_cell_measurement_reflns_used     2593
_cell_measurement_theta_min     2.68
_cell_measurement_theta_max     28.35
_cell_measurement_temperature     295(2)
_exptl_crystal_description     block
_exptl_crystal_colour     colourless
_exptl_crystal_size_max     0.35
_exptl_crystal_size_mid     0.30
_exptl_crystal_size_min     0.30
_exptl_crystal_density_diffrn     1.299
_exptl_crystal_density_meas     ?
_exptl_crystal_density_method     'not measured'
_exptl_crystal_F_000     528
_exptl_absorpt_coefficient_mu     0.086
_exptl_absorpt_correction_type     none
_exptl_absorpt_process_details     ?
_exptl_absorpt_correction_T_min     ?
_exptl_absorpt_correction_T_max     ?
_exptl_special_details     ?
_diffrn_ambient_temperature     295(2)
_diffrn_radiation_type     MoK\a
_diffrn_radiation_wavelength     0.71073
_diffrn_radiation_source     'fine-focus sealed tube'
_diffrn_radiation_monochromator     graphite
_diffrn_measurement_device_type     'Bruker Kappa APEXII CCD'
_diffrn_measurement_method     '\w and \f scan'
_diffrn_detector_area_resol_mean     ?
_diffrn_reflns_number     6838
_diffrn_reflns_av_R_equivalents     0.0311
_diffrn_reflns_av_sigmaI/netI     0.0389
_diffrn_reflns_theta_min     2.68
_diffrn_reflns_theta_max     28.35
_diffrn_reflns_theta_full     28.35
_diffrn_measured_fraction_theta_max     0.996
_diffrn_measured_fraction_theta_full     0.996
_diffrn_reflns_limit_h_min     -10
_diffrn_reflns_limit_h_max     8
_diffrn_reflns_limit_k_min     -36
_diffrn_reflns_limit_k_max     32
_diffrn_reflns_limit_l_min     -7
_diffrn_reflns_limit_l_max     6
_diffrn_standards_number     ?
_diffrn_standards_interval_count     ?
_diffrn_standards_interval_time     ?
_diffrn_standards_decay_%     ?
_refine_special_details
;
Refinement of <i>F</i>^2^ against ALL reflections. The weighted <i>R</i>-factor
<i>wR</i> and goodness of fit <i>S</i> are based on <i>F</i>^2^, conventional
<i>R</i>-factors <i>R</i> are based on <i>F</i>, with <i>F</i> set to zero for
negative <i>F</i>^2^. The threshold expression of <i>F</i>^2^ >
\s(<i>F</i>^2^) is used only for calculating <i>R</i>-factors(gt) <i>etc</i>.
and is not relevant to the choice of reflections for refinement.
<i>R</i>-factors based on <i>F</i>^2^ are statistically about twice as large
as those based on <i>F</i>, and <i>R</i>- factors based on ALL data will be
even larger.
;
_reflns_number_total     2898
_reflns_number_gt     2256
_reflns_threshold_expression     I>2sigma(I)
_refine_ls_structure_factor_coef     Fsqd
_refine_ls_matrix_type     full
_refine_ls_R_factor_all     0.0530
_refine_ls_R_factor_gt     0.0383
_refine_ls_wR_factor_gt     0.0933
_refine_ls_wR_factor_ref     0.1025
_refine_ls_goodness_of_fit_ref     1.028
_refine_ls_restrained_S_all     1.030
_refine_ls_number_reflns     2898
_refine_ls_number_parameters     174
_refine_ls_number_restraints     2
_refine_ls_hydrogen_treatment     constr
_refine_ls_weighting_scheme     calc
_refine_ls_weighting_details
         'calc w=1/[\s^2^(Fo^2^)+(0.0520P)^2^+0.0082P] where P=(Fo^2^+2Fc^2^)/3'
_atom_sites_solution_hydrogens     geom
_atom_sites_solution_primary     direct
_atom_sites_solution_secondary     difmap
_refine_ls_shift/su_max     0.000
_refine_ls_shift/su_mean     0.000
_refine_diff_density_max     0.127
_refine_diff_density_min     -0.126
_refine_ls_extinction_method     'SHELXL97 (Sheldrick, 2008)'
_refine_ls_extinction_coef     0.0071(19)
_refine_ls_extinction_expression
                                  'Fc^*^=kFc[1+0.001xFc^2^\l^3^/sin(2\q)]^-1/4^'
loop_
    _atom_type_symbol
    _atom_type_description
    _atom_type_scat_dispersion_real
    _atom_type_scat_dispersion_imag
    _atom_type_scat_source
    'C' 'C' 0.0033 0.0016
                         'International Tables Vol C Tables 4.2.6.8 and 6.1.1.4'
    'H' 'H' 0.0000 0.0000
                         'International Tables Vol C Tables 4.2.6.8 and 6.1.1.4'
    'N' 'N' 0.0061 0.0033
                         'International Tables Vol C Tables 4.2.6.8 and 6.1.1.4'
    'O' 'O' 0.0106 0.0060
                         'International Tables Vol C Tables 4.2.6.8 and 6.1.1.4'
_computing_data_collection     'APEX2 (Bruker, 2008)'
_computing_cell_refinement     'SAINT (Bruker, 2008)'
_computing_data_reduction     'SAINT (Bruker, 2008)'
_computing_structure_solution     'SHELXS97 (Sheldrick, 2008)'
_computing_structure_refinement     'SHELXL97 (Sheldrick, 2008)'
_computing_molecular_graphics     'ORTEP-3 for Windows (Farrugia, 2012)'
_computing_publication_material
   'SHELXL97 (Sheldrick, 2008), PLATON (Spek, 2009) and publCIF (Westrip, 2010)'
loop_
    _atom_site_type_symbol
    _atom_site_label
    _atom_site_fract_x
    _atom_site_fract_y
    _atom_site_fract_z
    _atom_site_U_iso_or_equiv
    _atom_site_adp_type
    _atom_site_calc_flag
    _atom_site_refinement_flags
    _atom_site_occupancy
    _atom_site_symmetry_multiplicity
    _atom_site_disorder_assembly
    _atom_site_disorder_group
    C C1 0.6539(2) 0.00884(6) 0.6796(4) 0.0597(5) Uani d . 1 1 . .
    H H1 0.5895 0.0187 0.8020 0.072 Uiso calc R 1 1 . .
    C C2 0.7022(3) -0.03964(7) 0.6594(4) 0.0713(6) Uani d . 1 1 . .
    H H2 0.6680 -0.0624 0.7665 0.086 Uiso calc R 1 1 . .
    C C3 0.8006(3) -0.05449(7) 0.4817(4) 0.0735(6) Uani d . 1 1 . .
    H H3 0.8334 -0.0872 0.4693 0.088 Uiso calc R 1 1 . .
    C C4 0.8501(3) -0.02114(8) 0.3231(5) 0.0739(6) Uani d . 1 1 . .
    H H4 0.9178 -0.0311 0.2041 0.089 Uiso calc R 1 1 . .
    C C5 0.7994(2) 0.02776(7) 0.3393(4) 0.0640(5) Uani d . 1 1 . .
    H H5 0.8317 0.0502 0.2299 0.077 Uiso calc R 1 1 . .
    C C6 0.70095(19) 0.04300(6) 0.5184(3) 0.0494(4) Uani d . 1 1 . .
    C C7 0.6472(2) 0.09484(6) 0.5388(3) 0.0485(4) Uani d . 1 1 . .
    C C8 0.5818(2) 0.11998(6) 0.7237(3) 0.0493(4) Uani d . 1 1 . .
    H H8 0.5592 0.1074 0.8655 0.059 Uiso calc R 1 1 . .
    C C9 0.5583(2) 0.16697(6) 0.6515(3) 0.0471(4) Uani d . 1 1 . .
    C C10 0.49808(19) 0.21163(6) 0.7641(3) 0.0476(4) Uani d . 1 1 . .
    C C11 0.4136(2) 0.20828(7) 0.9665(3) 0.0584(4) Uani d . 1 1 . .
    H H11 0.3926 0.1777 1.0304 0.070 Uiso calc R 1 1 . .
    C C12 0.3606(2) 0.25068(8) 1.0733(3) 0.0637(5) Uani d . 1 1 . .
    H H12 0.3037 0.2485 1.2093 0.076 Uiso calc R 1 1 . .
    C C13 0.3916(2) 0.29611(7) 0.9793(3) 0.0619(5) Uani d . 1 1 . .
    H H13 0.3544 0.3244 1.0514 0.074 Uiso calc R 1 1 . .
    C C14 0.4776(2) 0.29962(6) 0.7785(3) 0.0520(4) Uani d . 1 1 . .
    C C15 0.5295(2) 0.25759(6) 0.6679(3) 0.0503(4) Uani d . 1 1 . .
    H H15 0.5848 0.2599 0.5307 0.060 Uiso calc R 1 1 . .
    C C16 0.5937(3) 0.35244(7) 0.4984(4) 0.0720(6) Uani d . 1 1 . .
    H H16A 0.5336 0.3357 0.3813 0.108 Uiso calc R 1 1 . .
    H H16B 0.7054 0.3390 0.5115 0.108 Uiso calc R 1 1 . .
    H H16C 0.6011 0.3868 0.4631 0.108 Uiso calc R 1 1 . .
    N N 0.6620(2) 0.12403(5) 0.3651(3) 0.0628(4) Uani d U 1 1 . .
    O O1 0.60346(19) 0.17058(5) 0.4372(2) 0.0689(4) Uani d U 1 1 . .
    O O2 0.50660(17) 0.34640(5) 0.7034(2) 0.0704(4) Uani d . 1 1 . .
loop_
    _atom_site_aniso_label
    _atom_site_aniso_U_11
    _atom_site_aniso_U_22
    _atom_site_aniso_U_33
    _atom_site_aniso_U_12
    _atom_site_aniso_U_13
    _atom_site_aniso_U_23
    C1 0.0586(10) 0.0583(10) 0.0624(12) 0.0025(8) 0.0068(10) 0.0017(9)
    C2 0.0738(12) 0.0572(11) 0.0830(16) 0.0021(9) 0.0046(12) 0.0100(10)
    C3 0.0691(12) 0.0575(11) 0.0939(18) 0.0050(9) -0.0027(13) -0.0120(11)
    C4 0.0713(12) 0.0695(12) 0.0807(16) -0.0010(10) 0.0139(12) -0.0203(11)
    C5 0.0665(11) 0.0624(11) 0.0629(12) -0.0055(9) 0.0102(10) -0.0061(10)
    C6 0.0423(8) 0.0512(8) 0.0546(10) -0.0051(7) -0.0020(8) -0.0051(8)
    C7 0.0439(8) 0.0510(8) 0.0507(9) -0.0073(7) 0.0006(8) -0.0013(8)
    C8 0.0507(8) 0.0514(8) 0.0457(10) -0.0020(7) 0.0026(7) 0.0047(7)
    C9 0.0464(8) 0.0517(9) 0.0432(10) -0.0046(7) -0.0041(8) 0.0013(7)
    C10 0.0423(8) 0.0544(9) 0.0462(10) 0.0012(7) -0.0057(7) -0.0015(7)
    C11 0.0543(10) 0.0713(11) 0.0494(10) 0.0017(8) -0.0034(9) 0.0027(9)
    C12 0.0578(11) 0.0870(14) 0.0462(11) 0.0111(9) 0.0013(9) -0.0042(9)
    C13 0.0558(10) 0.0756(12) 0.0544(12) 0.0154(8) -0.0081(9) -0.0164(9)
    C14 0.0462(9) 0.0547(10) 0.0551(11) 0.0043(7) -0.0095(8) -0.0082(8)
    C15 0.0448(9) 0.0556(10) 0.0504(10) 0.0016(7) -0.0024(8) -0.0039(8)
    C16 0.0820(14) 0.0548(10) 0.0791(16) -0.0039(9) -0.0051(12) 0.0030(10)
    N 0.0935(12) 0.0494(7) 0.0455(9) 0.0024(7) 0.0110(8) -0.0002(6)
    O1 0.1073(10) 0.0510(6) 0.0485(8) 0.0060(7) 0.0055(7) 0.0026(5)
    O2 0.0790(9) 0.0518(7) 0.0805(10) 0.0030(6) 0.0026(8) -0.0072(7)
_geom_special_details
;
All e.s.d.'s (except the e.s.d. in the dihedral angle between two l.s. planes)
are estimated using the full covariance matrix. The cell e.s.d.'s are taken
into account individually in the estimation of e.s.d.'s in distances, angles
and torsion angles; correlations between e.s.d.'s in cell parameters are only
used when they are defined by crystal symmetry. An approximate (isotropic)
treatment of cell e.s.d.'s is used for estimating e.s.d.'s involving l.s.
planes.
;
loop_
    _geom_bond_atom_site_label_1
    _geom_bond_atom_site_label_2
    _geom_bond_site_symmetry_2
    _geom_bond_distance
    _geom_bond_publ_flag
    C1 C2 . 1.380(3) ?
    C1 C6 . 1.389(3) ?
    C1 H1 . 0.9300 ?
    C2 C3 . 1.376(3) ?
    C2 H2 . 0.9300 ?
    C3 C4 . 1.369(3) ?
    C3 H3 . 0.9300 ?
    C4 C5 . 1.394(3) ?
    C4 H4 . 0.9300 ?
    C5 C6 . 1.385(3) ?
    C5 H5 . 0.9300 ?
    C6 C7 . 1.480(2) ?
    C7 N . 1.311(2) ?
    C7 C8 . 1.398(2) ?
    C8 C9 . 1.363(2) ?
    C8 H8 . 0.9300 ?
    C9 O1 . 1.331(2) ?
    C9 C10 . 1.469(2) ?
    C10 C11 . 1.383(2) ?
    C10 C15 . 1.400(2) ?
    C11 C12 . 1.384(3) ?
    C11 H11 . 0.9300 ?
    C12 C13 . 1.380(3) ?
    C12 H12 . 0.9300 ?
    C13 C14 . 1.381(3) ?
    C13 H13 . 0.9300 ?
    C14 O2 . 1.370(2) ?
    C14 C15 . 1.384(2) ?
    C15 H15 . 0.9300 ?
    C16 O2 . 1.413(3) ?
    C16 H16A . 0.9600 ?
    C16 H16B . 0.9600 ?
    C16 H16C . 0.9600 ?
    N O1 . 1.4165(19) ?
loop_
    _geom_angle_atom_site_label_1
    _geom_angle_atom_site_label_2
    _geom_angle_atom_site_label_3
    _geom_angle_site_symmetry_1
    _geom_angle_site_symmetry_3
    _geom_angle
    _geom_angle_publ_flag
    C2 C1 C6 . . 120.42(19) ?
    C2 C1 H1 . . 119.8 ?
    C6 C1 H1 . . 119.8 ?
    C3 C2 C1 . . 120.3(2) ?
    C3 C2 H2 . . 119.8 ?
    C1 C2 H2 . . 119.8 ?
    C4 C3 C2 . . 119.96(19) ?
    C4 C3 H3 . . 120.0 ?
    C2 C3 H3 . . 120.0 ?
    C3 C4 C5 . . 120.2(2) ?
    C3 C4 H4 . . 119.9 ?
    C5 C4 H4 . . 119.9 ?
    C6 C5 C4 . . 120.08(19) ?
    C6 C5 H5 . . 120.0 ?
    C4 C5 H5 . . 120.0 ?
    C5 C6 C1 . . 118.94(16) ?
    C5 C6 C7 . . 120.71(16) ?
    C1 C6 C7 . . 120.35(17) ?
    N C7 C8 . . 111.07(14) ?
    N C7 C6 . . 119.20(16) ?
    C8 C7 C6 . . 129.71(16) ?
    C9 C8 C7 . . 105.12(15) ?
    C9 C8 H8 . . 127.4 ?
    C7 C8 H8 . . 127.4 ?
    O1 C9 C8 . . 109.67(16) ?
    O1 C9 C10 . . 117.72(15) ?
    C8 C9 C10 . . 132.60(16) ?
    C11 C10 C15 . . 120.20(16) ?
    C11 C10 C9 . . 120.10(15) ?
    C15 C10 C9 . . 119.70(16) ?
    C10 C11 C12 . . 119.55(18) ?
    C10 C11 H11 . . 120.2 ?
    C12 C11 H11 . . 120.2 ?
    C13 C12 C11 . . 120.50(19) ?
    C13 C12 H12 . . 119.7 ?
    C11 C12 H12 . . 119.7 ?
    C12 C13 C14 . . 120.10(17) ?
    C12 C13 H13 . . 119.9 ?
    C14 C13 H13 . . 119.9 ?
    O2 C14 C13 . . 115.50(16) ?
    O2 C14 C15 . . 124.32(17) ?
    C13 C14 C15 . . 120.18(17) ?
    C14 C15 C10 . . 119.45(17) ?
    C14 C15 H15 . . 120.3 ?
    C10 C15 H15 . . 120.3 ?
    O2 C16 H16A . . 109.5 ?
    O2 C16 H16B . . 109.5 ?
    H16A C16 H16B . . 109.5 ?
    O2 C16 H16C . . 109.5 ?
    H16A C16 H16C . . 109.5 ?
    H16B C16 H16C . . 109.5 ?
    C7 N O1 . . 105.89(14) ?
    C9 O1 N . . 108.24(14) ?
    C14 O2 C16 . . 118.23(14) ?
loop_
    _geom_torsion_atom_site_label_1
    _geom_torsion_atom_site_label_2
    _geom_torsion_atom_site_label_3
    _geom_torsion_atom_site_label_4
    _geom_torsion_site_symmetry_1
    _geom_torsion_site_symmetry_2
    _geom_torsion_site_symmetry_3
    _geom_torsion_site_symmetry_4
    _geom_torsion
    _geom_torsion_publ_flag
    C6 C1 C2 C3 . . . . 1.4(3) ?
    C1 C2 C3 C4 . . . . -0.4(3) ?
    C2 C3 C4 C5 . . . . -0.8(3) ?
    C3 C4 C5 C6 . . . . 1.1(3) ?
    C4 C5 C6 C1 . . . . -0.1(3) ?
    C4 C5 C6 C7 . . . . 179.55(18) ?
    C2 C1 C6 C5 . . . . -1.1(3) ?
    C2 C1 C6 C7 . . . . 179.22(17) ?
    C5 C6 C7 N . . . . 14.4(2) ?
    C1 C6 C7 N . . . . -165.93(17) ?
    C5 C6 C7 C8 . . . . -164.38(18) ?
    C1 C6 C7 C8 . . . . 15.3(3) ?
    N C7 C8 C9 . . . . -0.4(2) ?
    C6 C7 C8 C9 . . . . 178.48(16) ?
    C7 C8 C9 O1 . . . . 0.81(18) ?
    C7 C8 C9 C10 . . . . -178.09(17) ?
    O1 C9 C10 C11 . . . . 165.00(15) ?
    C8 C9 C10 C11 . . . . -16.2(3) ?
    O1 C9 C10 C15 . . . . -16.3(2) ?
    C8 C9 C10 C15 . . . . 162.56(17) ?
    C15 C10 C11 C12 . . . . -0.1(2) ?
    C9 C10 C11 C12 . . . . 178.65(16) ?
    C10 C11 C12 C13 . . . . 0.0(3) ?
    C11 C12 C13 C14 . . . . -0.7(3) ?
    C12 C13 C14 O2 . . . . -177.92(15) ?
    C12 C13 C14 C15 . . . . 1.6(2) ?
    O2 C14 C15 C10 . . . . 177.77(14) ?
    C13 C14 C15 C10 . . . . -1.7(2) ?
    C11 C10 C15 C14 . . . . 0.9(2) ?
    C9 C10 C15 C14 . . . . -177.80(14) ?
    C8 C7 N O1 . . . . -0.2(2) ?
    C6 C7 N O1 . . . . -179.16(14) ?
    C8 C9 O1 N . . . . -0.93(19) ?
    C10 C9 O1 N . . . . 178.15(13) ?
    C7 N O1 C9 . . . . 0.7(2) ?
    C13 C14 O2 C16 . . . . -179.83(16) ?
    C15 C14 O2 C16 . . . . 0.7(2) ?
loop_
    _geom_hbond_atom_site_label_D
    _geom_hbond_atom_site_label_H
    _geom_hbond_atom_site_label_A
    _geom_hbond_site_symmetry_A
    _geom_hbond_distance_DH
    _geom_hbond_distance_HA
    _geom_hbond_distance_DA
    _geom_hbond_angle_DHA
    _geom_hbond_publ_flag
    C1 H1 Cg 2_674 0.93 2.963 3.732(2) 141 yes
    C4 H4 Cg 2_575 0.93 3.058 3.768(3) 134 yes
_iucr_refine_instructions_details
;
TITL F in Pna2(1)
CELL  0.71073   7.9093  27.2385   5.9652   90.000   90.000   90.000
ZERR     4.00   0.0022   0.0077   0.0017    0.000    0.000    0.000
LATT  -1
SYMM  - X, - Y, 1/2 + Z
SYMM  1/2 + X, 1/2 - Y,   Z
SYMM  1/2 - X, 1/2 + Y, 1/2 + Z
SFAC  C    H    N    O
UNIT  64   52   4    8
MERG   2
DELU 0.001 O1 N
FMAP   2
PLAN   20
SIZE     0.30   0.30   0.35
ACTA
BOND   $H
CONF
L.S.  10
WGHT    0.052000    0.008200
EXTI    0.007139
FVAR       0.23043
C1    1    0.653904    0.008841    0.679634    11.00000    0.05855    0.05826 =
         0.06242    0.00171    0.00685    0.00249
AFIX  43
H1    2    0.589461    0.018711    0.802002    11.00000   -1.20000
AFIX   0
C2    1    0.702169   -0.039643    0.659436    11.00000    0.07381    0.05716 =
         0.08296    0.01001    0.00464    0.00214
AFIX  43
H2    2    0.668020   -0.062398    0.766485    11.00000   -1.20000
AFIX   0
C3    1    0.800576   -0.054487    0.481685    11.00000    0.06912    0.05750 =
         0.09386   -0.01196   -0.00266    0.00500
AFIX  43
H3    2    0.833430   -0.087157    0.469320    11.00000   -1.20000
AFIX   0
C4    1    0.850075   -0.021138    0.323092    11.00000    0.07135    0.06954 =
         0.08069   -0.02034    0.01389   -0.00103
AFIX  43
H4    2    0.917755   -0.031132    0.204051    11.00000   -1.20000
AFIX   0
C5    1    0.799402    0.027764    0.339343    11.00000    0.06654    0.06243 =
         0.06290   -0.00613    0.01016   -0.00551
AFIX  43
H5    2    0.831739    0.050182    0.229851    11.00000   -1.20000
AFIX   0
C6    1    0.700954    0.042996    0.518378    11.00000    0.04232    0.05121 =
         0.05464   -0.00508   -0.00203   -0.00507
C7    1    0.647236    0.094842    0.538822    11.00000    0.04388    0.05101 =
         0.05067   -0.00128    0.00060   -0.00730
C8    1    0.581827    0.119984    0.723735    11.00000    0.05068    0.05144 =
         0.04570    0.00475    0.00261   -0.00198
AFIX  43
H8    2    0.559204    0.107381    0.865490    11.00000   -1.20000
AFIX   0
C9    1    0.558349    0.166967    0.651454    11.00000    0.04636    0.05168 =
         0.04321    0.00127   -0.00413   -0.00462
C10   1    0.498082    0.211630    0.764110    11.00000    0.04232    0.05438 =
         0.04621   -0.00151   -0.00573    0.00118
C11   1    0.413637    0.208283    0.966498    11.00000    0.05430    0.07135 =
         0.04940    0.00273   -0.00344    0.00169
AFIX  43
H11   2    0.392612    0.177748    1.030434    11.00000   -1.20000
AFIX   0
C12   1    0.360624    0.250679    1.073264    11.00000    0.05775    0.08705 =
         0.04619   -0.00423    0.00131    0.01114
AFIX  43
H12   2    0.303723    0.248545    1.209349    11.00000   -1.20000
AFIX   0
C13   1    0.391554    0.296108    0.979322    11.00000    0.05582    0.07556 =
         0.05438   -0.01643   -0.00810    0.01537
AFIX  43
H13   2    0.354421    0.324399    1.051388    11.00000   -1.20000
AFIX   0
C14   1    0.477568    0.299617    0.778451    11.00000    0.04621    0.05467 =
         0.05505   -0.00823   -0.00947    0.00427
C15   1    0.529507    0.257593    0.667858    11.00000    0.04482    0.05560 =
         0.05038   -0.00391   -0.00237    0.00157
AFIX  43
H15   2    0.584845    0.259868    0.530691    11.00000   -1.20000
AFIX   0
C16   1    0.593671    0.352443    0.498367    11.00000    0.08201    0.05478 =
         0.07913    0.00297   -0.00513   -0.00389
AFIX 137
H16A  2    0.533638    0.335696    0.381251    11.00000   -1.50000
H16B  2    0.705404    0.338981    0.511528    11.00000   -1.50000
H16C  2    0.601124    0.386760    0.463051    11.00000   -1.50000
AFIX   0
N     3    0.661987    0.124027    0.365110    11.00000    0.09348    0.04940 =
         0.04551   -0.00025    0.01104    0.00244
O1    4    0.603463    0.170576    0.437159    11.00000    0.10729    0.05102 =
         0.04851    0.00264    0.00547    0.00597
O2    4    0.506600    0.346396    0.703368    11.00000    0.07897    0.05177 =
         0.08054   -0.00719    0.00258    0.00295
HKLF 4
REM  F in Pna2(1)
REM R1 =  0.0383 for   2256 Fo > 4sig(Fo)  and  0.0530 for all   2898 data
REM    174 parameters refined using      2 restraints
END
WGHT      0.0524      0.0071
REM Highest difference peak  0.127,  deepest hole -0.126,  1-sigma level  0.025
Q1    1   0.4628  0.2363  0.6809  11.00000  0.05    0.13
Q2    1   0.4999  0.1928  0.6972  11.00000  0.05    0.12
Q3    1   0.6759  0.0716  0.5395  11.00000  0.05    0.11
Q4    1   0.4884  0.1405  0.6938  11.00000  0.05    0.10
Q5    1   0.4593  0.2804  0.6980  11.00000  0.05    0.10
Q6    1   0.6060  0.1023  0.3752  11.00000  0.05    0.10
Q7    1   0.6896  0.0340  0.3707  11.00000  0.05    0.09
Q8    1   0.3560  0.3422  1.0686  11.00000  0.05    0.09
Q9    1   0.6694  0.1107  0.4506  11.00000  0.05    0.09
Q10   1   0.5228  0.2797  0.7293  11.00000  0.05    0.09
Q11   1   0.5448  0.2367  0.7523  11.00000  0.05    0.09
Q12   1   0.4365  0.2417  1.0609  11.00000  0.05    0.09
Q13   1   0.6037  0.2494  0.4621  11.00000  0.05    0.08
Q14   1   0.5866  0.1494  0.7349  11.00000  0.05    0.08
Q15   1   0.8161  0.1236  0.2835  11.00000  0.05    0.08
Q16   1   0.7669  0.0405  0.1256  11.00000  0.05    0.08
Q17   1   0.2427  0.3001  0.8881  11.00000  0.05    0.08
Q18   1   0.6970  0.1286  0.3482  11.00000  0.05    0.08
Q19   1   0.6571 -0.1110  0.5768  11.00000  0.05    0.08
Q20   1   0.3308  0.2565  0.9607  11.00000  0.05    0.08
;
data_global
_journal_date_recd_electronic     2013-02-07
_journal_date_accepted     2013-03-18
_journal_name_full     'Acta Crystallographica, Section E'
_journal_year     2013
_journal_volume     69
_journal_issue      4
_journal_page_first     o597
_journal_page_last     o597
_journal_paper_category     QO
_journal_paper_doi     10.1107/S160053681300740X
_journal_coeditor_code     ZJ2101
_publ_contact_author_name     'P. R. Seshadri'
_publ_contact_author_address
;
Postgraduate and Research Department of Physics,
Agurchand Manmull Jain College,
Chennai 600 114,
India
;
_publ_contact_author_email     'seshadri_pr@yahoo.com'
_publ_contact_author_fax     ?
_publ_contact_author_phone     '9444225095'
_publ_section_title
;
5-(3-Methoxyphenyl)-3-phenyl-1,2-oxazole
;
loop_
    _publ_author_name
    _publ_author_footnote
    _publ_author_address
    'Balakrishnan, B.' ?
;
Department of Physics,
P.T. Lee Chengalvaraya Naicker College of Engineering and Technology,
Kancheepuram 631 502,
India
;
    'Praveen, C.' .
;
Organic Chemistry Division,
Central Leather Research Institute,
Chennai 600 020,
India
;
    'Seshadri, P. R.' .
;
Postgraduate and Research Department of Physics,
Agurchand Manmull Jain College,
Chennai 600 114,
India
;
    'Perumal, P. T.' .
;
Organic Chemistry Division,
Central Leather Research Institute,
Chennai 600 020,
India
;
