# Supplementary material for: 5-(3-Meth­oxy­phen­yl)-3-phenyl-1,2-oxazole
Source: Acta Crystallogr Sect E Struct Rep Online. 2013 Mar 28;69(Pt 4):o597. doi: 10.1107/S160053681300740X (PMC3629638; doi:10.1107/S160053681300740X)
Supplement: Supplementary file 2 [file e-69-0o597-Isup2.hkl]

# 
# h,k,l, Fc-squared, Fo-squared, sigma(Fo-squared) and status flag 
# 
data_I
_shelx_title ' F in Pna2(1)' 
_shelx_refln_list_code          4 
_shelx_F_calc_maximum      137.16 
_exptl_crystal_F_000       528.00 
_reflns_d_resolution_high  0.7485 
 
loop_ 
 _symmetry_equiv_pos_as_xyz 
 'x, y, z' 
 '-x, -y, z+1/2' 
 'x+1/2, -y+1/2, z' 
 '-x+1/2, y+1/2, z+1/2' 
 
_cell_length_a     7.9093 
_cell_length_b    27.2385 
_cell_length_c     5.9652 
_cell_angle_alpha  90.000 
_cell_angle_beta   90.000 
_cell_angle_gamma  90.000 
 
_shelx_F_squared_multiplier     1.000 
 
loop_ 
 _refln_index_h 
 _refln_index_k 
 _refln_index_l 
 _refln_F_squared_calc 
 _refln_F_squared_meas 
 _refln_F_squared_sigma 
 _refln_observed_status 
   2   0  -7        4.12        0.54      1.53 o 
   4   0  -7       20.57       25.24      4.33 o 
   0   1  -7       27.59       22.32      2.66 o 
   1   1  -7        7.51        7.09      1.32 o 
   2   1  -7        2.03        0.97      1.05 o 
   3   1  -7        4.32        3.59      1.66 o 
   4   1  -7        5.80        7.53      2.13 o 
   5   1  -7        2.00        2.28      3.20 o 
   1   2  -7        0.11       -0.46      0.98 o 
   2   2  -7       25.85       29.61      2.02 o 
   3   2  -7        3.70        4.10      1.79 o 
   4   2  -7        5.97        6.78      2.13 o 
   5   2  -7        4.48        3.50      1.85 o 
   0   3  -7        8.53        8.77      1.98 o 
   1   3  -7        4.83        4.87      1.77 o 
   2   3  -7       12.87       13.73      1.55 o 
   3   3  -7        0.90        0.33      1.79 o 
   4   3  -7        1.00        2.82      1.86 o 
   1   4  -7        2.27        2.40      1.13 o 
   2   4  -7        2.73        0.42      1.10 o 
   3   4  -7        2.06        0.22      1.49 o 
   4   4  -7        4.00        1.11      2.92 o 
   0   5  -7       13.36       14.18      2.33 o 
   1   5  -7        1.84        2.04      1.10 o 
   2   5  -7        0.66       -0.97      0.97 o 
   3   5  -7        0.67        0.78      2.07 o 
   4   5  -7        2.28       -0.10      2.35 o 
   1   6  -7        0.41       -0.92      0.92 o 
   2   6  -7        1.80        1.03      1.12 o 
   3   6  -7        0.30       -1.45      1.45 o 
   4   6  -7        0.39       -0.54      1.58 o 
   0   7  -7        2.37        4.95      1.81 o 
   1   7  -7        0.04       -1.05      1.09 o 
   2   7  -7        1.41       -1.16      1.16 o 
   3   7  -7        0.14       -0.43      1.43 o 
   4   7  -7        6.12        9.12      2.45 o 
   1   8  -7        0.46       -0.52      1.29 o 
   2   8  -7        6.11        3.83      1.48 o 
   3   8  -7        7.30       10.19      3.20 o 
   4   8  -7        0.17        0.73      1.66 o 
   0   9  -7        8.50       10.12      2.26 o 
   1   9  -7        1.16        1.07      1.17 o 
   2   9  -7       10.35       11.62      1.95 o 
   3   9  -7        0.93        0.75      1.60 o 
   4   9  -7       16.12       16.78      2.73 o 
   1  10  -7        1.87        2.79      1.17 o 
   2  10  -7        0.87        0.56      1.39 o 
   3  10  -7        8.98        7.45      1.77 o 
   4  10  -7        5.57        2.15      1.81 o 
   0  11  -7        0.02        1.49      1.53 o 
   1  11  -7        6.62        6.99      1.34 o 
   2  11  -7        5.79        5.14      1.60 o 
   3  11  -7        5.92        5.84      1.73 o 
   1  12  -7        4.03        6.20      1.37 o 
   2  12  -7       10.39       18.53      2.24 o 
   3  12  -7        0.30       -1.16      1.16 o 
   0  13  -7        2.84        3.75      1.76 o 
   1  13  -7        4.19        3.32      1.23 o 
   2  13  -7        4.10        2.50      1.35 o 
   3  13  -7        1.83       -0.10      1.29 o 
   1  14  -7        0.33       -0.25      1.07 o 
   2  14  -7       10.07       11.09      1.72 o 
   3  14  -7       13.15       21.28      4.14 o 
   0  15  -7        0.53        0.65      1.60 o 
   1  15  -7        0.04       -0.98      0.98 o 
   2  15  -7        1.28       -0.50      1.20 o 
   1  16  -7        0.21       -0.73      1.01 o 
   0  17  -7        4.86        5.72      2.02 o 
   1  17  -7        0.13       -1.37      1.37 o 
   0   0  -6       84.60       86.83      6.40 o 
   2   0  -6       51.21       46.31      3.16 o 
   4   0  -6        3.92        0.00      1.88 o 
   6   0  -6       13.10        8.10      2.83 o 
   1   1  -6        5.56        5.80      1.15 o 
   2   1  -6       23.00       20.49      1.71 o 
   3   1  -6       31.67       32.74      2.23 o 
   4   1  -6        2.50        0.29      1.18 o 
   5   1  -6        2.91        3.59      1.58 o 
   6   1  -6        5.06        3.67      1.73 o 
   0   2  -6      140.56      139.39      6.06 o 
   1   2  -6       25.22       28.21      1.81 o 
   2   2  -6       38.57       36.17      2.02 o 
   3   2  -6        3.76        3.50      1.23 o 
   4   2  -6        1.22        1.98      1.31 o 
   5   2  -6        9.14        8.69      2.73 o 
   6   2  -6       15.82       14.23      3.11 o 
   1   3  -6       17.02       20.26      1.59 o 
   2   3  -6       14.31       16.66      1.49 o 
   3   3  -6        2.58        1.67      1.50 o 
   4   3  -6       14.91       16.23      2.33 o 
   5   3  -6        1.45        4.72      1.72 o 
   6   3  -6        3.02        1.32      1.60 o 
   0   4  -6       63.51       70.61      3.96 o 
   1   4  -6       37.03       36.54      2.23 o 
   2   4  -6       10.88       10.73      1.39 o 
   3   4  -6        4.88        4.92      1.15 o 
   4   4  -6        0.28        0.30      1.08 o 
   5   4  -6        0.48        0.91      1.39 o 
   6   4  -6        0.66       -0.97      1.39 o 
   1   5  -6       32.36       33.36      1.99 o 
   2   5  -6        8.54        9.24      1.11 o 
   3   5  -6        5.93        6.88      2.56 o 
   4   5  -6        2.68        2.10      1.23 o 
   5   5  -6        4.50        3.58      1.30 o 
   6   5  -6        0.70       -0.56      1.53 o 
   0   6  -6       47.70       50.67      4.52 o 
   1   6  -6        3.93        3.82      1.08 o 
   2   6  -6        3.53        3.36      0.92 o 
   3   6  -6       10.75        8.77      1.50 o 
   4   6  -6       25.14       22.53      2.13 o 
   5   6  -6        0.40       -1.10      1.10 o 
   6   6  -6        0.78       -0.26      1.21 o 
   1   7  -6        2.48        2.06      1.20 o 
   2   7  -6       27.19       27.80      1.63 o 
   3   7  -6        4.43        4.01      1.19 o 
   4   7  -6        1.07        2.16      1.23 o 
   5   7  -6        2.95        3.04      1.33 o 
   6   7  -6        2.30        1.30      1.32 o 
   0   8  -6      159.31      150.06      5.21 o 
   1   8  -6        2.38        1.51      0.92 o 
   2   8  -6       19.22       20.05      1.57 o 
   3   8  -6       25.77       23.25      1.83 o 
   4   8  -6        9.88       12.66      1.79 o 
   5   8  -6        6.60       11.15      1.94 o 
   6   8  -6        6.19        8.96      2.06 o 
   1   9  -6       43.38       42.16      1.96 o 
   2   9  -6       35.14       36.81      2.10 o 
   3   9  -6       16.05       14.29      1.59 o 
   4   9  -6        3.47        4.59      1.34 o 
   5   9  -6        6.94       10.14      1.77 o 
   6   9  -6        5.16        7.26      1.72 o 
   0  10  -6       31.33       27.57      3.04 o 
   1  10  -6       39.81       38.25      1.90 o 
   2  10  -6       27.84       31.53      2.36 o 
   3  10  -6       21.47       26.29      1.98 o 
   4  10  -6       55.48       59.25      6.50 o 
   5  10  -6        6.38        5.23      1.49 o 
   6  10  -6        1.08        0.93      1.41 o 
   1  11  -6       13.24       14.49      1.23 o 
   2  11  -6       93.41       97.98      3.42 o 
   3  11  -6        8.80       11.46      1.49 o 
   4  11  -6       15.15       16.54      2.01 o 
   5  11  -6        0.20        1.53      1.32 o 
   6  11  -6        2.64        1.98      1.66 o 
   0  12  -6        2.95        4.12      1.69 o 
   1  12  -6        4.39        4.02      0.98 o 
   2  12  -6       59.94       59.88      3.47 o 
   3  12  -6        0.04       -0.38      1.39 o 
   4  12  -6       23.59       28.51      2.43 o 
   5  12  -6        2.70        0.02      1.23 o 
   6  12  -6        3.87        3.57      1.90 o 
   1  13  -6       31.58       31.94      1.64 o 
   2  13  -6       36.06       40.93      2.05 o 
   3  13  -6        1.44        2.27      1.11 o 
   4  13  -6       14.23       13.20      1.89 o 
   5  13  -6        4.64        6.57      1.65 o 
   0  14  -6       16.85       11.81      2.38 o 
   1  14  -6        3.07        3.53      0.92 o 
   2  14  -6        0.59        0.75      0.90 o 
   3  14  -6        1.50        0.63      1.06 o 
   4  14  -6       36.41       41.59      2.84 o 
   5  14  -6        4.17        6.80      1.64 o 
   1  15  -6       13.24       13.05      1.24 o 
   2  15  -6        0.75        0.45      1.01 o 
   3  15  -6        0.85        0.31      1.07 o 
   4  15  -6        1.72        4.26      1.66 o 
   5  15  -6        0.46       -0.67      1.26 o 
   0  16  -6       13.43        8.53      2.61 o 
   1  16  -6        1.04        0.81      0.76 o 
   2  16  -6        3.46        2.76      1.15 o 
   3  16  -6        1.38        1.39      1.22 o 
   4  16  -6        4.88        7.06      1.64 o 
   5  16  -6        0.78       -1.23      1.23 o 
   1  17  -6        2.57        0.42      0.90 o 
   2  17  -6        6.43        6.45      1.22 o 
   3  17  -6        1.57        1.66      1.42 o 
   4  17  -6        3.79        4.27      1.88 o 
   0  18  -6        2.36        3.53      1.85 o 
   1  18  -6        0.36        2.21      1.19 o 
   2  18  -6        0.67        0.78      1.13 o 
   3  18  -6        1.17        0.69      1.34 o 
   4  18  -6        0.31       -1.81      2.73 o 
   1  19  -6        3.74        5.74      1.40 o 
   2  19  -6        6.72       11.50      1.60 o 
   3  19  -6        3.61        2.12      1.60 o 
   4  19  -6        1.61        1.09      1.43 o 
   0  20  -6        3.34        1.62      1.74 o 
   1  20  -6        0.14        1.52      1.25 o 
   2  20  -6        0.54        2.64      1.25 o 
   3  20  -6        2.71        1.57      1.62 o 
   1  21  -6        5.61        7.10      2.23 o 
   2  21  -6        4.95        3.11      1.39 o 
   3  21  -6        4.21        1.62      3.08 o 
   0  22  -6        4.30        6.52      2.19 o 
   1  22  -6        0.13        0.21      1.25 o 
   2  22  -6        0.49       -0.67      1.24 o 
   1  23  -6        2.07        1.34      1.66 o 
   2   0  -5       79.36       76.18      3.07 o 
   4   0  -5      133.26      127.68      5.46 o 
   6   0  -5       23.58       22.60      3.58 o 
   8   0  -5        0.54       -0.56      2.07 o 
   0   1  -5       21.75       22.98      1.66 o 
   1   1  -5       78.40       82.24      2.26 o 
   2   1  -5        0.80        0.70      0.62 o 
   3   1  -5       10.17        9.08      0.88 o 
   4   1  -5        2.85        4.66      1.00 o 
   5   1  -5       14.53       16.65      1.45 o 
   6   1  -5        3.74        3.75      1.22 o 
   7   1  -5        2.29        0.09      1.33 o 
   8   1  -5        2.28        0.09      1.46 o 
   1   2  -5        6.29        6.08      0.78 o 
   2   2  -5       10.39        8.42      0.85 o 
   3   2  -5       41.89       47.08      1.68 o 
   4   2  -5      105.87      105.63      3.98 o 
   5   2  -5        1.75       -0.58      0.80 o 
   6   2  -5       11.31        6.99      1.78 o 
   7   2  -5        5.84        2.37      1.22 o 
   8   2  -5        0.34       -1.39      1.39 o 
   0   3  -5      160.95      166.40      5.22 o 
   1   3  -5      121.23      123.17      2.98 o 
   2   3  -5       71.17       69.64      2.25 o 
   3   3  -5       12.87       12.19      1.05 o 
   4   3  -5       14.55       15.22      1.87 o 
   5   3  -5       16.22       15.77      1.72 o 
   6   3  -5       10.48        8.85      1.44 o 
   7   3  -5        2.53        3.20      1.27 o 
   8   3  -5        2.32        4.99      1.86 o 
   1   4  -5       83.87       84.78      2.30 o 
   2   4  -5       73.57       75.35      2.35 o 
   3   4  -5       21.33       24.68      1.37 o 
   4   4  -5        6.73        6.88      1.75 o 
   5   4  -5        8.73        6.44      1.30 o 
   6   4  -5        5.58        5.95      1.37 o 
   7   4  -5        0.50        0.31      1.09 o 
   8   4  -5        2.35        0.56      1.21 o 
   0   5  -5       26.81       28.46      3.37 o 
   1   5  -5       59.05       56.37      1.82 o 
   2   5  -5       33.05       32.77      1.98 o 
   3   5  -5       75.85       79.42      2.47 o 
   4   5  -5        7.83        8.78      1.63 o 
   5   5  -5       11.35       11.22      1.51 o 
   6   5  -5        6.14        3.01      1.23 o 
   7   5  -5        1.75        2.52      1.79 o 
   8   5  -5        5.53        4.87      1.51 o 
   1   6  -5       14.64       16.35      1.09 o 
   2   6  -5      218.88      225.32      5.17 o 
   3   6  -5       51.63       49.71      1.91 o 
   4   6  -5        3.13        1.39      1.35 o 
   5   6  -5       18.88       18.01      1.84 o 
   6   6  -5        8.72        6.57      1.45 o 
   7   6  -5        1.01        1.78      1.22 o 
   8   6  -5        0.40       -0.88      1.20 o 
   0   7  -5       52.64       48.70      2.40 o 
   1   7  -5        1.58        1.98      0.72 o 
   2   7  -5       33.20       33.66      1.46 o 
   3   7  -5        4.34        2.83      0.99 o 
   4   7  -5       83.27       87.40      3.60 o 
   5   7  -5        1.01        0.33      1.01 o 
   6   7  -5        7.16        6.86      1.67 o 
   7   7  -5        1.86        1.73      1.26 o 
   1   8  -5      167.01      170.52      4.59 o 
   2   8  -5       96.35       88.48      2.67 o 
   3   8  -5        7.09        5.65      1.07 o 
   4   8  -5       20.32       21.14      1.65 o 
   5   8  -5        7.78        6.17      1.27 o 
   6   8  -5        5.13        5.16      1.37 o 
   7   8  -5        0.31        1.58      1.23 o 
   0   9  -5      245.14      256.77      7.50 o 
   1   9  -5       61.65       59.40      1.97 o 
   2   9  -5      128.31      129.60      3.15 o 
   3   9  -5       78.82       83.74      3.03 o 
   4   9  -5        3.76        2.69      0.96 o 
   5   9  -5        1.66        2.72      1.31 o 
   6   9  -5        5.07        5.26      1.37 o 
   7   9  -5        3.73        4.98      1.48 o 
   1  10  -5      200.52      202.53      4.76 o 
   2  10  -5       31.51       34.63      1.50 o 
   3  10  -5        3.01        3.94      1.06 o 
   4  10  -5        1.13        1.03      0.87 o 
   5  10  -5       10.14       13.52      1.70 o 
   6  10  -5        8.05        8.23      1.59 o 
   7  10  -5        0.55        0.16      1.19 o 
   0  11  -5      650.68      639.93     16.65 o 
   1  11  -5        8.84        8.20      0.98 o 
   2  11  -5       89.59       98.38      2.66 o 
   3  11  -5       14.97       15.95      1.31 o 
   4  11  -5        1.89        0.31      0.93 o 
   5  11  -5        9.36        7.50      1.45 o 
   6  11  -5       10.23        9.45      1.52 o 
   7  11  -5        0.87        0.71      1.22 o 
   1  12  -5       66.66       72.81      2.57 o 
   2  12  -5       42.45       45.87      1.77 o 
   3  12  -5       12.74       11.91      1.33 o 
   4  12  -5       22.85       21.13      1.70 o 
   5  12  -5        4.17        5.06      1.30 o 
   6  12  -5        5.86        5.73      1.45 o 
   7  12  -5        3.35        4.33      1.45 o 
   0  13  -5      377.27      382.00     10.58 o 
   1  13  -5       37.76       35.62      2.13 o 
   2  13  -5       67.91       66.89      2.26 o 
   3  13  -5       15.11       13.89      1.76 o 
   4  13  -5        1.95        1.36      0.99 o 
   5  13  -5        6.32        5.41      1.61 o 
   6  13  -5        5.60        4.02      1.32 o 
   7  13  -5        0.39        1.76      1.48 o 
   1  14  -5       49.02       46.79      1.79 o 
   2  14  -5       21.05       25.78      1.37 o 
   3  14  -5       22.36       19.84      1.48 o 
   4  14  -5        3.89        3.64      1.16 o 
   5  14  -5        1.16        1.04      1.84 o 
   6  14  -5       15.60       19.13      2.04 o 
   7  14  -5       14.33       17.43      3.39 o 
   0  15  -5       10.52       10.70      1.47 o 
   1  15  -5        4.72        4.85      1.01 o 
   2  15  -5       23.93       21.85      1.50 o 
   3  15  -5       18.79       19.86      2.25 o 
   4  15  -5        4.52        4.93      1.20 o 
   5  15  -5        6.36        3.79      2.66 o 
   6  15  -5        2.10        1.62      1.67 o 
   1  16  -5        5.49        5.85      1.01 o 
   2  16  -5       30.53       29.82      1.69 o 
   3  16  -5        3.98        1.11      0.84 o 
   4  16  -5        5.26        5.69      1.26 o 
   5  16  -5        6.94        5.38      1.88 o 
   6  16  -5        0.69       -0.35      1.45 o 
   0  17  -5        3.99        1.65      1.79 o 
   1  17  -5       12.59       12.53      1.44 o 
   2  17  -5        8.43        7.23      1.13 o 
   3  17  -5       10.28        9.25      1.21 o 
   4  17  -5        3.11        1.40      1.25 o 
   5  17  -5        5.30        7.66      2.35 o 
   6  17  -5       10.85        9.05      2.92 o 
   1  18  -5        5.88        9.70      1.44 o 
   2  18  -5        1.46        0.52      1.93 o 
   3  18  -5        6.53        6.91      1.27 o 
   4  18  -5        5.47        5.68      1.52 o 
   5  18  -5        2.57        1.53      2.82 o 
   6  18  -5        2.67        1.59      1.67 o 
   0  19  -5       61.61       64.69      3.85 o 
   1  19  -5       22.02       27.55      2.19 o 
   2  19  -5        3.15        1.79      1.06 o 
   3  19  -5        4.65        4.70      1.28 o 
   4  19  -5        1.23        2.76      1.41 o 
   5  19  -5        1.52       -0.69      1.48 o 
   6  19  -5        1.68       -0.49      1.57 o 
   1  20  -5        5.26        3.88      1.17 o 
   2  20  -5       18.45       21.44      1.80 o 
   3  20  -5        9.37       10.94      1.52 o 
   4  20  -5        5.54        3.51      1.51 o 
   5  20  -5        1.05        0.42      1.60 o 
   0  21  -5        1.48        0.75      1.41 o 
   1  21  -5        1.70        1.80      1.07 o 
   2  21  -5       14.42       13.65      1.59 o 
   3  21  -5       18.10       20.16      1.82 o 
   4  21  -5        0.70        0.16      1.35 o 
   5  21  -5        9.56        8.87      2.19 o 
   1  22  -5        0.31        0.46      1.01 o 
   2  22  -5        9.99        8.21      1.41 o 
   3  22  -5       11.63       14.39      1.73 o 
   4  22  -5       14.72       15.16      2.14 o 
   5  22  -5        4.50        7.47      2.12 o 
   0  23  -5        9.86        9.55      2.12 o 
   1  23  -5        5.08        4.69      1.25 o 
   2  23  -5        0.39        0.72      1.07 o 
   3  23  -5        6.48        9.19      1.56 o 
   4  23  -5        1.92        3.38      1.55 o 
   1  24  -5        0.87        0.41      1.07 o 
   2  24  -5        1.20        1.30      1.05 o 
   3  24  -5        3.69        5.62      1.58 o 
   4  24  -5       10.59        8.86      2.06 o 
   0  25  -5        8.55        9.78      2.19 o 
   1  25  -5        0.29        0.58      1.13 o 
   2  25  -5        4.79        6.82      1.42 o 
   3  25  -5        0.91        2.03      1.84 o 
   1  26  -5        3.86        2.84      1.41 o 
   2  26  -5        4.12        3.84      1.33 o 
   3  26  -5        2.61        2.52      1.36 o 
   0  27  -5       12.55       11.18      2.35 o 
   1  27  -5        0.51        0.42      1.16 o 
   2  27  -5        0.48       -0.46      1.18 o 
   1  28  -5        0.38        1.55      2.33 o 
   0   0  -4      674.55      688.62     31.98 o 
   2   0  -4      380.73      406.63      9.19 o 
   4   0  -4        5.78        8.76      2.54 o 
   6   0  -4       64.93       67.65      9.23 o 
   8   0  -4       16.66       10.50      2.35 o 
   1   1  -4       46.46       50.60      1.32 o 
   2   1  -4      124.77      132.51      2.53 o 
   3   1  -4       39.89       42.76      1.73 o 
   4   1  -4       83.75       87.42      2.87 o 
   5   1  -4        3.74        4.01      1.14 o 
   6   1  -4       19.01       19.37      1.51 o 
   7   1  -4        5.90        2.92      1.50 o 
   8   1  -4       16.35       13.01      1.73 o 
   0   2  -4      236.68      279.74      6.57 o 
   1   2  -4       25.20       26.88      1.13 o 
   2   2  -4      100.87      101.11      2.24 o 
   3   2  -4       68.95       72.87      1.92 o 
   4   2  -4        0.21        0.11      0.55 o 
   5   2  -4       11.82       16.66      2.17 o 
   6   2  -4       16.89       15.95      2.34 o 
   7   2  -4        7.30        6.92      1.39 o 
   8   2  -4       18.35       16.39      2.31 o 
   9   2  -4        2.21        0.75      2.26 o 
   1   3  -4      106.81      102.95      2.24 o 
   2   3  -4      186.35      188.86      3.90 o 
   3   3  -4       37.74       35.89      1.21 o 
   4   3  -4       20.85       19.77      1.19 o 
   5   3  -4       67.25       73.07      2.59 o 
   6   3  -4       17.08       15.10      1.39 o 
   7   3  -4       36.05       32.97      3.51 o 
   8   3  -4       36.87       37.74      5.08 o 
   9   3  -4        0.93        3.20      2.45 o 
   0   4  -4       95.58       99.53      2.91 o 
   1   4  -4      181.23      180.34      3.20 o 
   2   4  -4       22.15       19.74      0.92 o 
   3   4  -4       12.33       11.52      0.76 o 
   4   4  -4       11.22       12.19      1.03 o 
   5   4  -4        3.86        3.91      0.93 o 
   6   4  -4        6.08        6.05      1.23 o 
   7   4  -4        0.14        0.20      0.94 o 
   8   4  -4        0.02        0.66      1.46 o 
   9   4  -4        4.57        6.40      2.82 o 
   1   5  -4      170.23      168.58      3.27 o 
   2   5  -4       59.17       66.13      1.69 o 
   3   5  -4      147.43      147.38      2.98 o 
   4   5  -4      147.43      139.30      3.52 o 
   5   5  -4       29.48       29.67      1.71 o 
   6   5  -4       28.06       24.50      2.09 o 
   7   5  -4        5.50        6.07      1.27 o 
   8   5  -4        7.42        6.58      1.79 o 
   0   6  -4      401.33      416.49     10.91 o 
   1   6  -4       90.84       98.54      2.21 o 
   2   6  -4       39.63       41.45      1.29 o 
   3   6  -4        4.38        2.92      0.60 o 
   4   6  -4       91.96      100.47      2.83 o 
   5   6  -4       66.19       60.29      3.46 o 
   6   6  -4        1.70        1.45      1.01 o 
   7   6  -4        6.63        5.21      1.22 o 
   8   6  -4        5.60        6.69      1.79 o 
   1   7  -4      110.53      111.70      2.82 o 
   2   7  -4        8.38        8.51      0.77 o 
   3   7  -4      117.03      118.95      2.75 o 
   4   7  -4      150.63      153.11      4.24 o 
   5   7  -4        2.42        2.40      0.97 o 
   6   7  -4       30.98       26.45      1.99 o 
   7   7  -4        3.13        2.71      1.12 o 
   8   7  -4        1.02       -0.38      1.33 o 
   0   8  -4      304.09      311.99      8.55 o 
   1   8  -4       31.17       32.08      1.87 o 
   2   8  -4       40.23       39.28      1.40 o 
   3   8  -4      234.30      221.67      4.51 o 
   4   8  -4       90.05       94.65      3.10 o 
   5   8  -4        6.13        6.32      1.19 o 
   6   8  -4       49.60       53.11      2.75 o 
   7   8  -4        0.47        0.17      0.97 o 
   8   8  -4        3.50        2.60      1.45 o 
   1   9  -4      132.96      125.45      2.90 o 
   2   9  -4      116.98      117.14      2.77 o 
   3   9  -4       65.61       68.85      1.98 o 
   4   9  -4       14.56       15.85      1.40 o 
   5   9  -4        5.69        5.86      1.51 o 
   6   9  -4        9.40       10.20      1.48 o 
   7   9  -4        3.43        2.77      1.19 o 
   8   9  -4       12.23       10.81      2.06 o 
   0  10  -4      162.70      150.29      4.99 o 
   1  10  -4       38.45       34.16      1.35 o 
   2  10  -4      202.24      200.47      4.22 o 
   3  10  -4       23.73       24.48      1.16 o 
   4  10  -4      107.03      100.71      2.89 o 
   5  10  -4       48.43       47.99      3.92 o 
   6  10  -4       21.89       19.74      1.83 o 
   7  10  -4        0.26       -0.13      0.97 o 
   8  10  -4        7.88        8.47      2.64 o 
   1  11  -4       71.49       70.36      1.98 o 
   2  11  -4      212.10      211.95      4.37 o 
   3  11  -4       60.99       65.29      2.17 o 
   4  11  -4        9.88       11.64      1.09 o 
   5  11  -4        7.49        7.83      1.40 o 
   6  11  -4       24.79       27.70      2.57 o 
   7  11  -4        3.79        4.03      1.23 o 
   8  11  -4        0.35        1.13      2.07 o 
   0  12  -4      277.52      261.94      7.32 o 
   1  12  -4       19.17       16.64      1.00 o 
   2  12  -4      213.54      214.16      4.43 o 
   3  12  -4       41.91       44.59      1.79 o 
   4  12  -4       63.69       58.70      2.78 o 
   5  12  -4        0.38       -0.65      0.88 o 
   6  12  -4       23.22       23.63      1.98 o 
   7  12  -4        2.40        0.56      2.64 o 
   8  12  -4        0.03       -1.13      1.88 o 
   1  13  -4       34.51       33.54      1.35 o 
   2  13  -4      103.88      101.13      2.88 o 
   3  13  -4       47.32       46.62      1.87 o 
   4  13  -4       25.14       25.60      1.56 o 
   5  13  -4       24.73       26.32      1.97 o 
   6  13  -4       17.24       14.83      1.66 o 
   7  13  -4       10.62       10.50      1.98 o 
   8  13  -4        1.97        6.21      2.64 o 
   0  14  -4      198.29      197.50      5.86 o 
   1  14  -4       18.25       16.18      1.15 o 
   2  14  -4       91.57       85.74      2.65 o 
   3  14  -4       21.92       21.61      1.38 o 
   4  14  -4       24.23       20.32      1.37 o 
   5  14  -4       26.69       18.99      1.74 o 
   6  14  -4        4.24        5.46      4.05 o 
   7  14  -4        2.07        1.04      2.92 o 
   8  14  -4        1.94        1.13      2.07 o 
   1  15  -4        5.77        5.41      0.84 o 
   2  15  -4       50.21       47.61      1.88 o 
   3  15  -4       58.88       64.65      2.77 o 
   4  15  -4       11.66       12.28      1.26 o 
   5  15  -4       11.71       11.48      1.69 o 
   6  15  -4        3.91        2.10      1.49 o 
   7  15  -4       11.36       11.98      2.17 o 
   8  15  -4        6.37        5.84      2.64 o 
   0  16  -4       40.52       36.47      2.57 o 
   1  16  -4       15.83       14.02      1.31 o 
   2  16  -4       15.79       16.32      1.35 o 
   3  16  -4       38.86       41.56      2.94 o 
   4  16  -4        1.30        1.37      1.04 o 
   5  16  -4       20.44       18.55      2.16 o 
   6  16  -4       14.84       13.72      2.73 o 
   7  16  -4        1.07        2.07      3.20 o 
   1  17  -4       24.47       24.06      1.59 o 
   2  17  -4       11.59       11.17      1.38 o 
   3  17  -4       23.17       24.53      1.83 o 
   4  17  -4       45.07       40.98      2.64 o 
   5  17  -4       31.26       30.09      5.56 o 
   6  17  -4        2.29        3.78      2.64 o 
   7  17  -4        3.38        3.95      2.07 o 
   0  18  -4      150.70      139.64      5.82 o 
   1  18  -4      123.71      124.07      3.76 o 
   2  18  -4       18.58       19.20      1.82 o 
   3  18  -4       28.43       31.84      2.01 o 
   4  18  -4       15.49       19.35      1.81 o 
   5  18  -4       22.89       21.89      2.40 o 
   6  18  -4        3.62        3.20      2.35 o 
   7  18  -4        3.61        3.20      1.88 o 
   1  19  -4        4.79        4.92      1.14 o 
   2  19  -4       74.06       74.08      3.04 o 
   3  19  -4        5.59        5.15      1.15 o 
   4  19  -4       16.78       16.56      2.09 o 
   5  19  -4        8.15        9.60      1.88 o 
   6  19  -4        0.56        0.66      1.39 o 
   7  19  -4        2.74        0.94      1.88 o 
   0  20  -4      160.17      140.85      6.06 o 
   1  20  -4       82.08       81.02      3.24 o 
   2  20  -4        2.18        3.43      1.23 o 
   3  20  -4        4.55        5.42      1.30 o 
   4  20  -4        6.85        5.09      1.26 o 
   5  20  -4        1.55        0.44      1.60 o 
   6  20  -4        6.20        6.32      1.74 o 
   7  20  -4        7.94        8.85      2.45 o 
   1  21  -4       78.41       67.37      3.00 o 
   2  21  -4        2.62        2.25      1.05 o 
   3  21  -4       10.67       12.04      1.49 o 
   4  21  -4        7.10        8.12      1.95 o 
   5  21  -4        0.85        1.19      1.35 o 
   6  21  -4        4.28        4.82      1.65 o 
   0  22  -4        2.21        2.55      1.31 o 
   1  22  -4        0.65        0.34      0.92 o 
   2  22  -4       36.62       37.45      2.24 o 
   3  22  -4       25.40       23.43      1.89 o 
   4  22  -4        1.47        1.30      1.01 o 
   5  22  -4        8.13       12.99      3.39 o 
   6  22  -4        4.23        5.34      2.64 o 
   1  23  -4       20.99       19.41      1.76 o 
   2  23  -4       32.58       34.48      2.17 o 
   3  23  -4       16.61       16.21      1.75 o 
   4  23  -4        7.18        5.90      1.33 o 
   5  23  -4        2.46        1.88      1.45 o 
   6  23  -4        0.47       -1.21      2.35 o 
   0  24  -4       23.35       23.35      2.83 o 
   1  24  -4        2.51        2.54      1.11 o 
   2  24  -4        2.01        0.94      1.20 o 
   3  24  -4        2.34        4.38      1.32 o 
   4  24  -4        6.83        9.35      1.61 o 
   5  24  -4        4.67        3.99      1.59 o 
   1  25  -4        5.66        3.56      1.16 o 
   2  25  -4       12.18       11.33      1.53 o 
   3  25  -4        0.10        0.81      1.02 o 
   4  25  -4        8.80        9.04      2.17 o 
   5  25  -4        1.82       -0.16      1.32 o 
   0  26  -4        7.35        8.85      2.26 o 
   1  26  -4        1.93        2.96      1.74 o 
   2  26  -4        1.10        0.13      1.21 o 
   3  26  -4        0.69       -0.09      1.15 o 
   4  26  -4        0.31       -0.73      1.13 o 
   5  26  -4        1.89        0.38      2.48 o 
   1  27  -4        4.07        5.97      1.34 o 
   2  27  -4        0.36       -0.11      1.09 o 
   3  27  -4        2.48        3.44      1.29 o 
   4  27  -4        1.16        1.10      1.26 o 
   0  28  -4        0.64       -0.94      1.51 o 
   1  28  -4        1.25        2.14      1.85 o 
   2  28  -4        0.36       -0.06      1.15 o 
   3  28  -4        2.32       -0.01      1.16 o 
   4  28  -4        0.65        1.90      1.37 o 
   1  29  -4        3.95        3.29      1.33 o 
   2  29  -4        7.72       10.72      1.63 o 
   3  29  -4        0.22       -1.58      1.58 o 
   0  30  -4        5.89        8.10      2.26 o 
   1  30  -4        6.26        9.14      2.51 o 
   2  30  -4        0.63        1.18      1.32 o 
   1  31  -4        2.99        4.21      1.54 o 
   2   0  -3      300.74      291.99      6.62 o 
   4   0  -3      125.01      134.72      4.03 o 
   6   0  -3      162.03      161.03      6.78 o 
   8   0  -3       80.85       88.72      6.22 o 
   0   1  -3     2324.11     2447.23     50.51 o 
   1   1  -3      327.92      323.23      5.45 o 
   2   1  -3      584.80      659.70     10.69 o 
   3   1  -3       76.91       80.96      1.64 o 
   4   1  -3       22.52       24.53      0.97 o 
   5   1  -3       17.58       17.65      1.50 o 
   6   1  -3       69.91       63.90      2.37 o 
   7   1  -3        0.83        1.02      0.74 o 
   8   1  -3       25.01       25.85      2.53 o 
   9   1  -3        1.41        0.86      1.39 o 
   1   2  -3       19.44       19.16      0.69 o 
   2   2  -3       60.21       67.72      1.54 o 
   3   2  -3       84.96       84.33      1.68 o 
   4   2  -3        1.50        1.61      0.51 o 
   5   2  -3      171.08      172.86      4.52 o 
   6   2  -3      112.20      106.70      3.23 o 
   7   2  -3       18.57       18.52      1.41 o 
   8   2  -3       39.42       40.25      5.46 o 
   9   2  -3        9.56        6.78      2.64 o 
   0   3  -3      321.81      361.18      8.03 o 
   1   3  -3      178.60      177.82      3.01 o 
   2   3  -3       12.89       13.73      0.61 o 
   3   3  -3      119.55      125.11      2.28 o 
   4   3  -3       45.93       43.89      1.41 o 
   5   3  -3       40.98       42.88      1.81 o 
   6   3  -3       92.53       87.65      2.87 o 
   7   3  -3        4.91        4.60      0.96 o 
   8   3  -3       19.67       17.64      2.25 o 
   9   3  -3        7.68        7.53      2.64 o 
   1   4  -3       63.09       73.04      1.59 o 
   2   4  -3      238.69      254.15      4.15 o 
   3   4  -3      211.73      212.52      3.83 o 
   4   4  -3       11.56       10.84      0.76 o 
   5   4  -3       63.69       64.97      2.31 o 
   6   4  -3        0.01       -0.65      0.65 o 
   7   4  -3       90.42       89.09      3.01 o 
   8   4  -3       17.65       18.08      3.01 o 
   9   4  -3        3.19        3.95      2.45 o 
   0   5  -3      546.63      584.39     12.43 o 
   1   5  -3      199.26      216.99      3.59 o 
   2   5  -3       10.05        8.58      0.56 o 
   3   5  -3       36.13       38.17      1.12 o 
   4   5  -3       18.54       19.08      0.95 o 
   5   5  -3       85.92       86.89      3.19 o 
   6   5  -3       15.09       13.69      1.20 o 
   7   5  -3        2.40        2.20      1.32 o 
   8   5  -3        6.55        7.06      1.53 o 
   9   5  -3        9.42       10.36      3.01 o 
   1   6  -3      113.64      129.18      2.32 o 
   2   6  -3      418.52      399.30      6.72 o 
   3   6  -3      377.81      390.16      6.62 o 
   4   6  -3        6.00        5.56      0.65 o 
   5   6  -3       62.23       59.60      2.21 o 
   6   6  -3       35.02       35.66      1.79 o 
   7   6  -3       68.68       66.56      2.94 o 
   8   6  -3       10.08       11.19      1.86 o 
   9   6  -3        9.02        9.79      2.83 o 
   0   7  -3       81.56       86.05      2.39 o 
   1   7  -3      784.94      827.87     14.45 o 
   2   7  -3       83.68       79.57      1.77 o 
   3   7  -3       66.19       60.93      1.53 o 
   4   7  -3       17.53       20.36      1.01 o 
   5   7  -3       28.23       26.90      1.52 o 
   6   7  -3       21.65       24.41      1.73 o 
   7   7  -3       21.20       20.39      2.01 o 
   8   7  -3        4.78        6.12      1.53 o 
   9   7  -3        0.85        1.13      2.07 o 
   1   8  -3        7.56        7.10      0.63 o 
   2   8  -3      148.63      137.24      2.93 o 
   3   8  -3      128.96      132.69      2.65 o 
   4   8  -3        3.97        4.64      0.70 o 
   5   8  -3      201.64      205.52      5.27 o 
   6   8  -3       48.85       51.55      2.46 o 
   7   8  -3       43.15       40.22      2.21 o 
   8   8  -3        0.88        2.64      1.88 o 
   9   8  -3        8.51        7.34      2.64 o 
   0   9  -3      281.90      299.41      7.97 o 
   1   9  -3      189.45      219.97      3.95 o 
   2   9  -3      107.51      113.87      2.48 o 
   3   9  -3       25.83       24.92      1.14 o 
   4   9  -3      253.11      245.53      5.37 o 
   5   9  -3      113.53      114.97      3.94 o 
   6   9  -3       82.11       86.09      3.29 o 
   7   9  -3        2.32        2.01      1.23 o 
   8   9  -3        1.95        2.07      1.69 o 
   9   9  -3        3.78        4.33      2.26 o 
   1  10  -3       63.01       66.50      1.57 o 
   2  10  -3       90.11       83.41      2.00 o 
   3  10  -3      108.61      108.63      3.10 o 
   4  10  -3       20.26       18.66      1.71 o 
   5  10  -3       64.21       66.42      2.44 o 
   6  10  -3        3.65        2.32      0.99 o 
   7  10  -3       25.38       24.43      2.25 o 
   8  10  -3        9.71        6.40      2.45 o 
   9  10  -3        0.98       -1.13      1.88 o 
   0  11  -3        5.84        7.07      0.85 o 
   1  11  -3       15.10       13.40      0.84 o 
   2  11  -3      160.35      160.70      4.13 o 
   3  11  -3       10.55       11.14      1.27 o 
   4  11  -3      325.52      320.84      7.60 o 
   5  11  -3       20.75       19.93      1.77 o 
   6  11  -3       63.30       61.99      2.78 o 
   7  11  -3       10.00       10.09      1.66 o 
   8  11  -3        1.83        0.75      1.69 o 
   9  11  -3        0.64        0.75      1.88 o 
   1  12  -3       42.63       44.96      1.64 o 
   2  12  -3       62.79       69.50      2.26 o 
   3  12  -3       31.31       33.93      1.58 o 
   4  12  -3       43.30       47.59      1.98 o 
   5  12  -3       55.33       54.10      2.16 o 
   6  12  -3       27.48       24.78      3.77 o 
   7  12  -3       12.49       14.13      2.45 o 
   8  12  -3        2.71        2.45      1.88 o 
   9  12  -3        0.59       -0.56      1.88 o 
   0  13  -3       34.95       32.40      2.64 o 
   1  13  -3       11.92       12.59      0.96 o 
   2  13  -3       94.47       94.37      2.83 o 
   3  13  -3       20.12       17.12      1.15 o 
   4  13  -3      257.96      242.05      6.06 o 
   5  13  -3        3.78        3.24      1.63 o 
   6  13  -3       18.14       18.02      5.56 o 
   7  13  -3        1.96        2.45      1.69 o 
   8  13  -3        6.52        3.20      1.88 o 
   9  13  -3        0.23       -0.38      1.88 o 
   1  14  -3       71.06       75.87      3.83 o 
   2  14  -3       18.84       20.88      1.39 o 
   3  14  -3       69.61       66.80      2.67 o 
   4  14  -3      135.97      140.36      5.69 o 
   5  14  -3        2.43        3.01      1.20 o 
   6  14  -3        1.23       -0.91      3.77 o 
   7  14  -3        9.78        9.61      2.26 o 
   8  14  -3        2.97        1.51      1.88 o 
   0  15  -3       21.52       26.93      2.26 o 
   1  15  -3       14.80       16.01      1.25 o 
   2  15  -3       21.99       21.24      2.05 o 
   3  15  -3       21.26       23.94      2.62 o 
   4  15  -3      131.79      125.56      4.24 o 
   5  15  -3       41.70       42.04      2.30 o 
   6  15  -3       21.63       23.30      3.30 o 
   7  15  -3       12.75       14.69      2.45 o 
   8  15  -3        0.97        3.95      1.88 o 
   1  16  -3      100.68       95.67      3.79 o 
   2  16  -3      282.57      272.61      7.49 o 
   3  16  -3       72.70       72.93      2.84 o 
   4  16  -3       32.75       29.11      2.06 o 
   5  16  -3       21.29       22.90      1.70 o 
   6  16  -3        0.18        0.61      1.11 o 
   7  16  -3        1.12        2.07      1.51 o 
   8  16  -3        1.06        0.94      1.69 o 
   0  17  -3      128.15      132.44      6.78 o 
   1  17  -3       88.17       84.18      3.59 o 
   2  17  -3      104.71       97.35      5.32 o 
   3  17  -3       32.24       35.65      1.92 o 
   4  17  -3       20.88       20.23      1.58 o 
   5  17  -3        8.03        7.41      1.97 o 
   6  17  -3       14.26       13.70      2.17 o 
   7  17  -3        2.37        2.07      1.69 o 
   8  17  -3        1.32        1.88      1.88 o 
   1  18  -3      139.01      136.01      4.99 o 
   2  18  -3      146.17      141.08      4.48 o 
   3  18  -3      142.54      135.32      4.46 o 
   4  18  -3        6.25        7.78      1.26 o 
   5  18  -3       36.40       38.18      2.21 o 
   6  18  -3        2.73        3.48      1.31 o 
   7  18  -3        6.64        5.08      1.88 o 
   8  18  -3        2.54        4.52      2.07 o 
   0  19  -3      268.48      269.10     12.25 o 
   1  19  -3       63.36       61.31      2.92 o 
   2  19  -3       44.48       45.05      2.54 o 
   3  19  -3       18.43       19.81      1.56 o 
   4  19  -3       51.24       52.22      4.76 o 
   5  19  -3        7.08        8.78      1.35 o 
   6  19  -3        5.20        4.66      1.45 o 
   7  19  -3        0.91        1.32      1.69 o 
   8  19  -3        9.08        7.72      2.45 o 
   1  20  -3       75.00       69.02      3.13 o 
   2  20  -3       95.83       91.20      4.43 o 
   3  20  -3       22.83       23.36      1.68 o 
   4  20  -3       11.34       11.75      1.35 o 
   5  20  -3        5.34        4.33      1.12 o 
   6  20  -3        8.95       10.46      2.64 o 
   7  20  -3        6.38       10.92      2.26 o 
   0  21  -3       93.19       84.77      5.27 o 
   1  21  -3      125.58      115.85     11.87 o 
   2  21  -3       11.60       10.00      1.31 o 
   3  21  -3       23.39       25.02      1.71 o 
   4  21  -3       19.56       17.72      1.60 o 
   5  21  -3        2.59        2.81      1.15 o 
   6  21  -3       18.74       16.03      2.64 o 
   7  21  -3       17.95       22.22      3.01 o 
   1  22  -3      100.81       83.32      5.84 o 
   2  22  -3       14.69       15.83      1.58 o 
   3  22  -3       22.76       24.20      1.71 o 
   4  22  -3        6.75        6.67      1.28 o 
   5  22  -3        0.23       -0.32      1.39 o 
   6  22  -3        8.15        9.92      1.79 o 
   7  22  -3        6.22        3.58      2.07 o 
   0  23  -3      148.41      126.03      7.16 o 
   1  23  -3       12.90       13.09      1.46 o 
   2  23  -3       24.63       20.25      1.72 o 
   3  23  -3        5.51        3.77      1.69 o 
   4  23  -3       16.60       16.88      3.22 o 
   5  23  -3        9.99       12.11      1.54 o 
   6  23  -3       11.36       12.94      2.64 o 
   7  23  -3        5.94        6.78      2.26 o 
   1  24  -3       15.25       12.52      1.53 o 
   2  24  -3       31.70       32.57      5.27 o 
   3  24  -3       23.53       23.89      1.76 o 
   4  24  -3        5.91        6.26      1.29 o 
   5  24  -3       15.38       14.05      1.61 o 
   6  24  -3        2.70        3.43      1.48 o 
   0  25  -3       25.65       21.09      2.45 o 
   1  25  -3        9.16        8.17      1.26 o 
   2  25  -3        1.16        0.93      1.04 o 
   3  25  -3        7.83        5.43      1.34 o 
   4  25  -3       13.98       12.03      1.50 o 
   5  25  -3        2.92        2.55      1.17 o 
   6  25  -3        3.77        3.58      1.69 o 
   1  26  -3        1.14        0.69      0.99 o 
   2  26  -3       16.97       16.50      1.79 o 
   3  26  -3        9.98        9.32      1.80 o 
   4  26  -3        0.57       -1.01      1.01 o 
   5  26  -3        1.29        1.03      1.07 o 
   6  26  -3        9.56       10.36      2.07 o 
   0  27  -3        6.07        6.97      1.88 o 
   1  27  -3        5.07        5.01      1.18 o 
   2  27  -3        6.40        6.53      1.31 o 
   3  27  -3        0.64       -0.14      1.50 o 
   4  27  -3        6.00        5.34      1.85 o 
   5  27  -3        1.89        0.88      1.24 o 
   1  28  -3        1.85        1.22      1.60 o 
   2  28  -3        8.44       10.32      2.35 o 
   3  28  -3        8.88        8.95      1.39 o 
   4  28  -3        0.70        0.88      1.14 o 
   5  28  -3        4.68        4.65      2.46 o 
   0  29  -3       10.19       12.24      2.26 o 
   1  29  -3        0.27       -0.56      1.13 o 
   2  29  -3        4.99        6.93      1.45 o 
   3  29  -3        8.16        6.02      1.32 o 
   4  29  -3        3.79        6.24      1.96 o 
   1  30  -3        2.87        2.77      1.26 o 
   2  30  -3        0.04        0.90      1.32 o 
   3  30  -3        1.20        2.37      1.31 o 
   4  30  -3        2.18        1.52      1.18 o 
   0  31  -3       13.63       13.00      2.45 o 
   1  31  -3        1.40        3.48      1.79 o 
   2  31  -3        2.71        1.95      1.22 o 
   3  31  -3        1.72        1.98      1.25 o 
   1  32  -3        4.16        6.88      1.53 o 
   2  32  -3        2.70        2.13      1.36 o 
   3  32  -3        5.03        5.27      3.77 o 
   0  33  -3        0.11       -1.32      1.51 o 
   1  33  -3        1.58        1.16      1.31 o 
   0   0  -2       75.73       75.70      2.73 o 
   2   0  -2     2118.93     2282.37     46.78 o 
   4   0  -2     1746.59     1850.79     44.78 o 
   6   0  -2      216.99      205.97      7.46 o 
   8   0  -2        6.22        6.97      2.26 o 
  10   0  -2        8.21        9.60      3.01 o 
   1   1  -2      146.11      154.96      2.56 o 
   2   1  -2      114.56      124.64      2.14 o 
   3   1  -2      541.89      488.59      7.93 o 
   4   1  -2      532.45      538.04      8.86 o 
   5   1  -2      104.92      102.28      2.85 o 
   6   1  -2      125.74      126.10      3.51 o 
   7   1  -2       17.41       17.65      1.21 o 
   8   1  -2        6.23        2.66      2.54 o 
   9   1  -2        2.24        3.54      1.60 o 
  10   1  -2        1.36        3.95      2.45 o 
   0   2  -2      388.08      345.25      8.61 o 
   1   2  -2      181.81      181.90      3.44 o 
   2   2  -2      342.14      364.70      5.55 o 
   3   2  -2      121.77      129.42      2.21 o 
   4   2  -2     1504.85     1456.13     25.04 o 
   5   2  -2      138.39      136.20      3.58 o 
   6   2  -2      150.05      155.37      4.10 o 
   7   2  -2        0.47        0.47      0.61 o 
   8   2  -2        0.07        0.48      1.13 o 
   9   2  -2        7.99        9.74      1.86 o 
  10   2  -2        5.25        4.52      2.64 o 
   1   3  -2      819.00      762.20     11.30 o 
   2   3  -2     1145.11     1197.99     17.50 o 
   3   3  -2      972.61     1055.73     16.57 o 
   4   3  -2      244.44      236.29      4.95 o 
   5   3  -2      138.45      118.92      3.23 o 
   6   3  -2       44.29       39.04      1.67 o 
   7   3  -2       40.77       40.74      2.14 o 
   8   3  -2        2.94        3.28      1.39 o 
   9   3  -2        3.62        4.46      1.66 o 
  10   3  -2        1.85        1.32      2.26 o 
   0   4  -2      633.59      607.13     12.80 o 
   1   4  -2       17.45       18.25      0.59 o 
   2   4  -2      151.32      146.07      2.85 o 
   3   4  -2       60.73       50.38      1.29 o 
   4   4  -2       67.43       65.76      1.83 o 
   5   4  -2       68.85       66.88      1.94 o 
   6   4  -2      101.70       96.80      3.72 o 
   7   4  -2       18.96       19.92      1.55 o 
   8   4  -2        8.89        5.98      1.41 o 
   9   4  -2        6.39        5.08      2.26 o 
  10   4  -2        3.12        3.01      2.45 o 
   1   5  -2      244.31      234.03      4.28 o 
   2   5  -2       29.85       26.76      0.83 o 
   3   5  -2      257.68      269.03      6.19 o 
   4   5  -2      258.92      252.32      5.24 o 
   5   5  -2       70.69       71.32      2.05 o 
   6   5  -2      162.84      147.28      4.00 o 
   7   5  -2       69.95       71.23      3.03 o 
   8   5  -2       11.16        9.08      1.73 o 
   9   5  -2        2.84        0.75      1.88 o 
  10   5  -2        1.80        0.94      2.45 o 
   0   6  -2      943.52      989.91     20.71 o 
   1   6  -2      182.24      204.86      3.84 o 
   2   6  -2       62.71       63.97      1.37 o 
   3   6  -2       78.76       74.87      1.75 o 
   4   6  -2      107.02      102.69      2.54 o 
   5   6  -2       66.05       68.48      1.97 o 
   6   6  -2      139.88      137.86      4.45 o 
   7   6  -2       17.83       17.11      1.48 o 
   8   6  -2        7.97       10.92      2.45 o 
   9   6  -2        9.62        7.53      2.64 o 
  10   6  -2        4.97        0.75      2.26 o 
   1   7  -2        5.89        6.35      0.60 o 
   2   7  -2      191.69      177.37      3.41 o 
   3   7  -2       73.72       75.95      1.95 o 
   4   7  -2       32.44       37.45      2.38 o 
   5   7  -2      138.23      138.24      3.25 o 
   6   7  -2       95.99       96.12      3.59 o 
   7   7  -2       27.38       28.87      3.96 o 
   8   7  -2       10.84       13.18      2.64 o 
   9   7  -2       16.11       13.37      3.01 o 
  10   7  -2        2.13        3.39      2.45 o 
   0   8  -2     1590.28     1527.49     45.84 o 
   1   8  -2      114.95      109.40      2.30 o 
   2   8  -2      380.86      393.34      7.89 o 
   3   8  -2       34.42       36.52      1.11 o 
   4   8  -2      114.02      111.30      2.67 o 
   5   8  -2       43.68       39.74      1.47 o 
   6   8  -2       21.41       18.21      1.24 o 
   7   8  -2        9.01        7.53      1.88 o 
   8   8  -2       24.19       24.30      3.39 o 
   9   8  -2        9.32       13.94      3.01 o 
   1   9  -2      394.12      396.33      8.49 o 
   2   9  -2      232.12      236.79      5.00 o 
   3   9  -2       47.84       49.57      1.34 o 
   4   9  -2       35.53       32.00      1.23 o 
   5   9  -2       27.86       28.31      1.46 o 
   6   9  -2       44.41       41.32      2.46 o 
   7   9  -2       36.51       41.06      3.58 o 
   8   9  -2       98.57       96.44      6.59 o 
   9   9  -2        9.51        7.35      2.64 o 
   0  10  -2     1067.18     1159.94     47.83 o 
   1  10  -2      157.43      182.41      4.97 o 
   2  10  -2      343.42      342.01      6.88 o 
   3  10  -2      280.37      286.90      7.56 o 
   4  10  -2       92.51       95.67      2.47 o 
   5  10  -2       15.79       16.21      1.11 o 
   6  10  -2       17.49       15.92      1.66 o 
   7  10  -2       43.62       51.61      4.14 o 
   8  10  -2        1.61        3.39      1.88 o 
   9  10  -2        2.42        1.32      2.07 o 
   1  11  -2      316.87      319.61     10.20 o 
   2  11  -2      637.74      607.83     13.16 o 
   3  11  -2       35.08       34.35      1.19 o 
   4  11  -2       25.43       25.87      1.27 o 
   5  11  -2       30.25       29.13      1.69 o 
   6  11  -2       81.88       91.24      3.99 o 
   7  11  -2       36.42       36.35      3.39 o 
   8  11  -2       52.82       54.62      4.52 o 
   9  11  -2        4.48        5.27      2.26 o 
   0  12  -2     1176.84     1244.81     53.51 o 
   1  12  -2      125.00      124.43      4.33 o 
   2  12  -2      131.34      141.84      4.43 o 
   3  12  -2       28.23       26.93      1.24 o 
   4  12  -2        6.21        7.88      0.95 o 
   5  12  -2       40.37       38.84      1.93 o 
   6  12  -2       49.64       56.14      2.98 o 
   7  12  -2       10.38       12.24      2.26 o 
   8  12  -2       14.45       10.17      2.45 o 
   9  12  -2        6.78        3.20      2.07 o 
   1  13  -2      104.99       99.74      3.53 o 
   2  13  -2       21.56       17.34      1.32 o 
   3  13  -2      100.38      104.72      3.50 o 
   4  13  -2       68.11       67.27      2.52 o 
   5  13  -2       47.81       48.50      2.21 o 
   6  13  -2      102.12      102.93      4.37 o 
   7  13  -2        5.45        4.52      1.69 o 
   8  13  -2       18.63       18.27      3.01 o 
   9  13  -2        5.22        3.01      2.26 o 
   0  14  -2      104.59      120.35      5.18 o 
   1  14  -2      153.90      163.70      5.46 o 
   2  14  -2       17.68       18.44      1.22 o 
   3  14  -2       79.87       76.25      2.74 o 
   4  14  -2       28.77       29.20      1.60 o 
   5  14  -2       42.28       41.56      2.05 o 
   6  14  -2      112.98      122.71      5.46 o 
   7  14  -2        5.50        4.90      1.69 o 
   8  14  -2       10.37       12.62      2.64 o 
   9  14  -2        6.83        3.20      2.07 o 
   1  15  -2      204.69      200.93      7.25 o 
   2  15  -2      182.17      192.37      6.19 o 
   3  15  -2      239.19      222.62      6.11 o 
   4  15  -2      159.99      147.12      4.42 o 
   5  15  -2       20.37       22.70      1.57 o 
   6  15  -2        9.59        9.53      1.43 o 
   7  15  -2       12.27       11.68      2.26 o 
   8  15  -2        1.35        0.56      1.51 o 
   9  15  -2        3.30        3.01      2.07 o 
   0  16  -2        7.54       10.55      1.32 o 
   1  16  -2       98.18       88.61      3.46 o 
   2  16  -2        3.11        2.64      1.04 o 
   3  16  -2       15.31       16.73      1.16 o 
   4  16  -2      141.94      131.52      4.12 o 
   5  16  -2       23.48       24.98      1.58 o 
   6  16  -2       19.97       17.22      3.39 o 
   7  16  -2        2.89        1.51      1.51 o 
   8  16  -2        1.87       -1.51      1.51 o 
   9  16  -2        1.18        2.45      1.88 o 
   1  17  -2       69.48       68.67      2.79 o 
   2  17  -2      265.65      262.45      8.32 o 
   3  17  -2      129.34      126.16      4.43 o 
   4  17  -2       69.11       69.16      2.65 o 
   5  17  -2       24.68       24.69      1.61 o 
   6  17  -2        6.16        3.83      1.03 o 
   7  17  -2        4.36        3.39      1.51 o 
   8  17  -2        0.62        1.69      1.69 o 
   0  18  -2       16.06       16.57      1.70 o 
   1  18  -2       58.76       56.08      2.39 o 
   2  18  -2       22.54       21.40      3.67 o 
   3  18  -2       18.20       18.71      1.39 o 
   4  18  -2       27.64       32.18      1.73 o 
   5  18  -2       14.63       11.88      1.23 o 
   6  18  -2        6.23        7.14      1.19 o 
   7  18  -2        0.97        2.26      1.51 o 
   8  18  -2        4.93        6.03      2.07 o 
   1  19  -2        2.89        3.78      0.94 o 
   2  19  -2       93.36       91.02      3.65 o 
   3  19  -2       11.26       10.09      1.14 o 
   4  19  -2       10.93        9.18      1.05 o 
   5  19  -2       10.05        9.78      1.15 o 
   6  19  -2       11.08       11.99      1.70 o 
   7  19  -2        2.14        2.07      1.51 o 
   8  19  -2        1.30        0.19      1.51 o 
   0  20  -2      422.33      378.73     16.97 o 
   1  20  -2       92.81       91.56      3.46 o 
   2  20  -2      126.87      123.89      4.58 o 
   3  20  -2        5.25        5.22      0.94 o 
   4  20  -2      123.36      111.25      3.74 o 
   5  20  -2       12.30       13.06      1.30 o 
   6  20  -2       51.30       49.75      2.85 o 
   7  20  -2        9.39       10.74      2.07 o 
   8  20  -2        7.05        1.88      1.69 o 
   1  21  -2       25.00       23.02      1.53 o 
   2  21  -2       82.83       87.09      3.51 o 
   3  21  -2       78.64       82.10      3.26 o 
   4  21  -2        5.78        6.05      1.02 o 
   5  21  -2       21.19       20.81      1.56 o 
   6  21  -2        3.23        5.56      2.17 o 
   7  21  -2        9.51        9.98      2.07 o 
   8  21  -2        1.33        2.82      1.69 o 
   0  22  -2      201.24      193.12      8.86 o 
   1  22  -2       93.30       93.33      8.38 o 
   2  22  -2       43.19       40.04      2.04 o 
   3  22  -2       17.35       16.87      1.39 o 
   4  22  -2       43.22       42.15      2.83 o 
   5  22  -2       54.75       61.13      2.64 o 
   6  22  -2       29.02       26.41      4.43 o 
   7  22  -2        1.35        4.33      1.69 o 
   1  23  -2       17.60       14.23      3.39 o 
   2  23  -2       81.50       85.25      5.75 o 
   3  23  -2      109.40       98.04      4.07 o 
   4  23  -2       44.54       46.38      2.20 o 
   5  23  -2       45.32       46.59      2.31 o 
   6  23  -2       22.88       25.24      2.05 o 
   7  23  -2       14.42       18.08      2.45 o 
   0  24  -2        6.48        3.77      1.32 o 
   1  24  -2       27.19       28.06      1.85 o 
   2  24  -2       29.03       25.51      1.76 o 
   3  24  -2        8.89       10.46      1.32 o 
   4  24  -2       13.35       14.87      1.79 o 
   5  24  -2        0.65       -0.86      0.91 o 
   6  24  -2        0.02        0.37      1.11 o 
   7  24  -2        7.72        9.23      1.88 o 
   1  25  -2        4.51        5.56      1.79 o 
   2  25  -2        4.96        3.41      0.94 o 
   3  25  -2       32.10       32.20      4.24 o 
   4  25  -2       15.33       16.78      1.60 o 
   5  25  -2       43.42       44.94      2.31 o 
   6  25  -2        1.85        1.14      1.16 o 
   7  25  -2        6.17        4.52      1.69 o 
   0  26  -2       79.18       69.88      4.33 o 
   1  26  -2        1.28        1.80      1.22 o 
   2  26  -2        0.36       -0.53      0.77 o 
   3  26  -2        0.98        0.73      0.82 o 
   4  26  -2       13.80       12.05      2.73 o 
   5  26  -2        0.67        0.12      0.93 o 
   6  26  -2        0.68        0.46      1.14 o 
   1  27  -2       11.45       13.90      1.45 o 
   2  27  -2        4.58        5.64      1.04 o 
   3  27  -2        3.06        3.99      1.08 o 
   4  27  -2        5.99        7.31      1.28 o 
   5  27  -2        4.40        5.91      1.23 o 
   6  27  -2        5.99        6.90      1.45 o 
   0  28  -2       20.80       19.40      2.26 o 
   1  28  -2        5.66        3.79      1.04 o 
   2  28  -2       14.84       12.73      1.39 o 
   3  28  -2       27.32       33.07      2.92 o 
   4  28  -2        5.36        7.84      1.31 o 
   5  28  -2        6.88        8.27      2.13 o 
   6  28  -2        5.08        4.07      1.51 o 
   1  29  -2        2.02        1.81      0.99 o 
   2  29  -2        1.47        2.34      0.94 o 
   3  29  -2        3.58        5.08      1.14 o 
   4  29  -2        0.49        1.06      1.11 o 
   5  29  -2        8.61       10.47      1.58 o 
   0  30  -2        2.79        6.03      1.69 o 
   1  30  -2        5.76        7.25      1.26 o 
   2  30  -2        5.96        7.55      2.92 o 
   3  30  -2        2.99        2.34      1.98 o 
   4  30  -2        1.60        0.64      0.99 o 
   5  30  -2        3.10        2.81      1.38 o 
   1  31  -2        8.58       13.44      2.17 o 
   2  31  -2        4.24        3.36      1.41 o 
   3  31  -2        2.50        2.25      1.11 o 
   4  31  -2        1.50        1.39      1.60 o 
   0  32  -2        9.70       10.74      2.07 o 
   1  32  -2        8.48        8.60      1.45 o 
   2  32  -2        4.37        4.16      1.22 o 
   3  32  -2        0.48        1.92      1.14 o 
   4  32  -2        0.36       -0.25      1.01 o 
   1  33  -2       11.87       16.93      1.76 o 
   2  33  -2        0.11       -1.04      1.04 o 
   3  33  -2        2.00        1.39      1.14 o 
   0  34  -2        7.28        5.65      2.07 o 
   1  34  -2        0.61        0.51      2.17 o 
   2  34  -2        0.88        2.89      1.22 o 
   2   0  -1    18804.88    19911.69    462.23 o 
   4   0  -1      408.88      386.86      9.90 o 
   6   0  -1      106.69      108.65      4.12 o 
   8   0  -1        1.77        3.95      1.88 o 
  10   0  -1        2.13        4.90      2.45 o 
   0   1  -1     6692.44     6569.54    134.67 o 
   1   1  -1     7559.74     7421.64    107.04 o 
   2   1  -1     7161.12     7320.89    121.78 o 
   3   1  -1      234.81      213.40      3.90 o 
   4   1  -1     1110.52     1131.90     19.18 o 
   5   1  -1      162.15      173.71      3.67 o 
   6   1  -1       34.90       35.46      1.43 o 
   7   1  -1       50.87       50.47      6.22 o 
   8   1  -1       11.75       12.18      1.79 o 
   9   1  -1        4.24        5.18      1.53 o 
  10   1  -1        4.66        3.25      1.66 o 
   1   2  -1      667.36      675.53     10.53 o 
   2   2  -1     5269.41     5260.18     95.94 o 
   3   2  -1     1248.10     1253.33     22.96 o 
   4   2  -1      799.46      793.39     14.96 o 
   5   2  -1      167.67      158.12      3.47 o 
   6   2  -1       17.80       19.74      1.14 o 
   7   2  -1       58.22       58.14      4.14 o 
   8   2  -1        1.31        0.28      1.04 o 
   9   2  -1        5.28        4.51      2.82 o 
  10   2  -1        1.03        0.02      1.45 o 
   0   3  -1     5372.50     5264.43    123.51 o 
   1   3  -1     1027.61      981.72     18.25 o 
   2   3  -1      127.01      123.55      2.37 o 
   3   3  -1      554.95      544.03      9.40 o 
   4   3  -1     1100.63     1099.87     20.44 o 
   5   3  -1      132.27      139.40      4.13 o 
   6   3  -1       66.02       64.26      2.02 o 
   7   3  -1        7.83        8.50      2.45 o 
   8   3  -1        7.12        5.80      1.60 o 
   9   3  -1        1.40        1.68      1.39 o 
  10   3  -1        3.30        2.64      2.26 o 
   1   4  -1      220.44      214.77      3.69 o 
   2   4  -1     1657.07     1604.77     26.90 o 
   3   4  -1      218.73      232.13      4.18 o 
   4   4  -1      879.12      881.90     15.04 o 
   5   4  -1      149.47      147.67      3.33 o 
   6   4  -1        5.09        1.62      0.87 o 
   7   4  -1        6.57        6.64      1.33 o 
   8   4  -1       25.32       26.60      2.39 o 
   9   4  -1        0.83        0.47      1.20 o 
  10   4  -1        5.63        6.40      2.64 o 
   0   5  -1     7019.61     6789.30    160.19 o 
   1   5  -1       11.10        8.50      0.44 o 
   2   5  -1       69.34       66.35      1.39 o 
   3   5  -1       51.20       48.15      1.17 o 
   4   5  -1      465.90      436.44      7.79 o 
   5   5  -1       63.85       61.80      1.73 o 
   6   5  -1       26.85       25.47      1.38 o 
   7   5  -1       21.54       22.77      1.93 o 
   8   5  -1       10.50        9.59      1.98 o 
   9   5  -1       19.08       16.57      3.01 o 
  10   5  -1        1.07        0.75      2.07 o 
   1   6  -1      100.80       88.79      2.07 o 
   2   6  -1      226.96      203.46      3.69 o 
   3   6  -1       23.56       23.53      0.87 o 
   4   6  -1      238.74      232.43      4.32 o 
   5   6  -1      107.42       98.35      2.73 o 
   6   6  -1        9.59        9.79      0.97 o 
   7   6  -1       26.34       26.40      2.07 o 
   8   6  -1       31.23       32.88      2.52 o 
   9   6  -1        8.91       12.62      2.83 o 
  10   6  -1        6.46        3.58      2.26 o 
   0   7  -1       53.91       60.67      6.31 o 
   1   7  -1      103.52      103.04      5.20 o 
   2   7  -1      148.18      143.46      3.48 o 
   3   7  -1       78.75       83.77      1.89 o 
   4   7  -1       10.27       10.26      0.86 o 
   5   7  -1       22.38       24.94      1.16 o 
   6   7  -1       70.80       71.51      2.57 o 
   7   7  -1        5.71        4.50      1.13 o 
   8   7  -1        9.64       13.75      2.45 o 
   9   7  -1       10.80       13.00      2.83 o 
  10   7  -1        4.23        0.75      2.26 o 
   1   8  -1      557.65      526.92     12.90 o 
   2   8  -1      589.93      576.23     13.95 o 
   3   8  -1       71.11       70.14      1.71 o 
   4   8  -1      307.86      297.92      6.64 o 
   5   8  -1       17.36       18.47      1.06 o 
   6   8  -1        0.30        1.15      0.72 o 
   7   8  -1       80.02       75.38      9.70 o 
   8   8  -1       30.06       31.26      3.39 o 
   9   8  -1       12.18       14.69      2.83 o 
  10   8  -1        2.74       -1.13      2.07 o 
   0   9  -1     1612.37     1701.31    105.25 o 
   1   9  -1      237.67      221.47      4.74 o 
   2   9  -1      521.76      513.23     12.53 o 
   3   9  -1       72.60       71.10      1.91 o 
   4   9  -1       45.20       48.77      1.40 o 
   5   9  -1       68.56       65.62      2.06 o 
   6   9  -1       50.88       52.66      2.71 o 
   7   9  -1       14.07       15.82      2.26 o 
   8   9  -1        7.85        7.72      2.07 o 
   9   9  -1        5.86        4.71      2.07 o 
  10   9  -1       17.87       23.17      3.77 o 
   1  10  -1      445.68      427.60      8.84 o 
   2  10  -1       76.22       83.16      2.69 o 
   3  10  -1       73.78       76.87      1.85 o 
   4  10  -1       38.63       43.35      1.27 o 
   5  10  -1       15.75       15.62      1.16 o 
   6  10  -1      160.23      166.37      5.92 o 
   7  10  -1       18.51       15.82      2.26 o 
   8  10  -1        4.21        6.59      2.07 o 
   9  10  -1       11.84       12.24      2.64 o 
  10  10  -1        6.63        9.79      3.01 o 
   0  11  -1      961.64      934.08     27.28 o 
   1  11  -1       95.87      104.17      3.53 o 
   2  11  -1     1225.93     1196.64     35.23 o 
   3  11  -1      699.71      694.47     16.92 o 
   4  11  -1      210.58      198.88      4.24 o 
   5  11  -1       12.19       13.70      1.21 o 
   6  11  -1       95.17       98.36      4.10 o 
   7  11  -1       30.89       36.16      3.01 o 
   8  11  -1       15.65       20.72      2.83 o 
   9  11  -1       33.09       42.00      4.14 o 
   1  12  -1      710.84      695.39     14.44 o 
   2  12  -1      169.26      199.72      5.03 o 
   3  12  -1       11.40       10.57      0.72 o 
   4  12  -1       35.61       37.54      1.18 o 
   5  12  -1       86.53       91.67      3.02 o 
   6  12  -1       11.96       14.04      1.49 o 
   7  12  -1       25.96       27.12      2.64 o 
   8  12  -1      107.22      101.91      6.40 o 
   9  12  -1        0.44        2.45      2.07 o 
   0  13  -1     1269.77     1445.76     99.52 o 
   1  13  -1      417.83      440.74      9.36 o 
   2  13  -1      111.97      135.10      5.15 o 
   3  13  -1       73.41       74.52      4.15 o 
   4  13  -1       86.53       84.47      2.29 o 
   5  13  -1      103.39      102.59      3.38 o 
   6  13  -1       12.02       13.73      1.43 o 
   7  13  -1        5.12        6.59      1.69 o 
   8  13  -1        7.12        8.66      2.07 o 
   9  13  -1        5.06        5.84      2.26 o 
   1  14  -1       33.45       31.35      0.94 o 
   2  14  -1      206.61      185.84      4.84 o 
   3  14  -1      156.90      141.94      4.69 o 
   4  14  -1       54.42       56.82      1.93 o 
   5  14  -1      103.39      105.86      3.46 o 
   6  14  -1       58.05       61.85      3.03 o 
   7  14  -1       13.17       12.62      2.07 o 
   8  14  -1        3.68        4.52      1.88 o 
   9  14  -1        6.87        8.47      2.45 o 
   0  15  -1      858.87      899.82     39.75 o 
   1  15  -1      267.27      264.20      5.86 o 
   2  15  -1       23.47       25.09      3.96 o 
   3  15  -1       71.79       69.45      3.01 o 
   4  15  -1        0.19        0.11      0.41 o 
   5  15  -1        3.31        3.92      1.46 o 
   6  15  -1      123.33      130.61      4.88 o 
   7  15  -1        1.82        1.88      1.32 o 
   8  15  -1       17.08       13.37      2.45 o 
   9  15  -1        3.88        5.84      2.07 o 
   1  16  -1      183.31      170.62      3.90 o 
   2  16  -1       18.69       17.34      1.79 o 
   3  16  -1       67.45       69.10      2.58 o 
   4  16  -1       74.76       70.08      2.23 o 
   5  16  -1       13.42       14.02      1.15 o 
   6  16  -1       10.23       10.87      1.39 o 
   7  16  -1       32.06       34.28      3.01 o 
   8  16  -1        5.42        4.71      1.88 o 
   9  16  -1        1.21        0.56      1.88 o 
   0  17  -1      172.03      157.57      5.06 o 
   1  17  -1       65.37       61.17      2.50 o 
   2  17  -1       36.16       37.76      2.77 o 
   3  17  -1       66.10       59.84      2.30 o 
   4  17  -1       39.51       38.48      1.45 o 
   5  17  -1        0.26       -0.62      0.62 o 
   6  17  -1        0.99       -0.68      1.13 o 
   7  17  -1        6.30        4.52      1.51 o 
   8  17  -1        0.34       -0.19      1.32 o 
   9  17  -1        6.64        3.58      2.07 o 
   1  18  -1       69.88       69.37      2.05 o 
   2  18  -1        8.31        8.36      0.50 o 
   3  18  -1       17.69       17.70      2.26 o 
   4  18  -1       56.50       62.02      3.77 o 
   5  18  -1       17.13       18.48      1.65 o 
   6  18  -1        0.95        0.97      0.97 o 
   7  18  -1        8.50       11.68      1.88 o 
   8  18  -1        0.03       -0.75      1.32 o 
   9  18  -1        0.07       -0.19      1.88 o 
   0  19  -1       57.99       63.91      2.46 o 
   1  19  -1      110.25      112.56      4.46 o 
   2  19  -1       81.60       76.34      3.19 o 
   3  19  -1        5.13        4.33      1.51 o 
   4  19  -1       67.90       65.13      2.61 o 
   5  19  -1       12.52       14.57      1.17 o 
   6  19  -1       21.65       21.19      1.74 o 
   7  19  -1       10.50       13.94      2.07 o 
   8  19  -1        7.11        8.29      2.07 o 
   1  20  -1      134.10      131.84      3.54 o 
   2  20  -1       66.46       65.96      4.48 o 
   3  20  -1       13.31       12.16      1.60 o 
   4  20  -1       24.41       25.40      2.07 o 
   5  20  -1        4.11        4.56      0.94 o 
   6  20  -1       11.49       13.04      1.45 o 
   7  20  -1        0.54        0.56      1.32 o 
   8  20  -1        1.96        2.26      1.51 o 
   0  21  -1      713.50      704.80     28.49 o 
   1  21  -1       64.09       61.27      1.94 o 
   2  21  -1       64.63       63.62      3.14 o 
   3  21  -1      182.86      189.48      5.92 o 
   4  21  -1       45.99       44.44      2.05 o 
   5  21  -1       94.90       95.96      5.61 o 
   6  21  -1       31.97       32.65      2.19 o 
   7  21  -1        2.95        2.07      1.51 o 
   8  21  -1        1.97        0.38      1.51 o 
   1  22  -1      195.20      180.73      8.67 o 
   2  22  -1        9.61       12.31      0.75 o 
   3  22  -1      226.62      212.73     10.55 o 
   4  22  -1       79.48       87.92      8.48 o 
   5  22  -1       25.10       29.58      3.24 o 
   6  22  -1        3.63        4.32      2.17 o 
   7  22  -1        0.60        0.75      1.32 o 
   8  22  -1        0.99        0.00      1.51 o 
   0  23  -1        6.45        9.42      1.51 o 
   1  23  -1      148.18      142.64      4.77 o 
   2  23  -1      208.64      200.39      6.76 o 
   3  23  -1       40.95       41.62      3.58 o 
   4  23  -1       76.65       74.58      4.14 o 
   5  23  -1        1.56        2.33      0.86 o 
   6  23  -1        6.52        4.48      3.01 o 
   7  23  -1        4.84        3.58      1.51 o 
   8  23  -1        6.40        7.16      2.07 o 
   1  24  -1      141.04      134.32      4.66 o 
   2  24  -1      175.33      169.94      5.69 o 
   3  24  -1       70.10       62.07      2.61 o 
   4  24  -1       15.65       14.28      1.16 o 
   5  24  -1       45.15       43.13      2.25 o 
   6  24  -1        8.91        9.75      1.33 o 
   7  24  -1       23.27       30.70      2.83 o 
   0  25  -1       14.16       13.94      1.70 o 
   1  25  -1       20.68       21.02      1.45 o 
   2  25  -1        0.55        0.31      0.75 o 
   3  25  -1        7.57        8.72      0.87 o 
   4  25  -1        4.07        4.68      1.41 o 
   5  25  -1        2.88        1.96      1.41 o 
   6  25  -1        3.85        2.45      1.69 o 
   7  25  -1        0.35       -0.56      1.32 o 
   1  26  -1       54.10       48.96      2.31 o 
   2  26  -1       10.57       10.59      1.11 o 
   3  26  -1       36.59       37.51      1.91 o 
   4  26  -1       18.40       20.34      3.01 o 
   5  26  -1       18.40       20.87      1.52 o 
   6  26  -1       15.51       17.42      1.70 o 
   7  26  -1        2.64        2.07      1.51 o 
   0  27  -1       37.50       34.47      2.64 o 
   1  27  -1       40.96       35.20      1.94 o 
   2  27  -1        1.30        0.94      0.67 o 
   3  27  -1       19.70       21.38      1.45 o 
   4  27  -1        1.43       -1.32      1.69 o 
   5  27  -1        7.05        7.02      1.04 o 
   6  27  -1        2.15        1.82      1.51 o 
   1  28  -1       18.01       18.87      2.07 o 
   2  28  -1        3.89        4.54      0.94 o 
   3  28  -1        2.37        2.88      0.82 o 
   4  28  -1        4.47        3.91      0.86 o 
   5  28  -1       19.53       20.92      1.67 o 
   6  28  -1        1.24        1.30      1.22 o 
   0  29  -1        1.30       -0.94      0.94 o 
   1  29  -1        1.84        1.25      0.86 o 
   2  29  -1        0.60       -0.33      0.80 o 
   3  29  -1        7.27        5.15      1.04 o 
   4  29  -1        2.22        1.02      0.94 o 
   5  29  -1        3.98        3.04      2.17 o 
   6  29  -1        2.49        3.95      1.05 o 
   1  30  -1        5.22        5.80      1.60 o 
   2  30  -1        6.42        9.85      1.32 o 
   3  30  -1        0.31        0.09      0.75 o 
   4  30  -1        2.15        2.20      0.86 o 
   5  30  -1        1.14        1.60      0.87 o 
   0  31  -1        2.07        2.82      1.51 o 
   1  31  -1        1.68        1.94      0.94 o 
   2  31  -1        3.94        2.70      1.51 o 
   3  31  -1        5.92        5.93      0.99 o 
   4  31  -1        0.81        0.98      0.86 o 
   5  31  -1        1.28        0.63      1.32 o 
   1  32  -1       12.72       14.08      1.49 o 
   2  32  -1        1.81        0.23      0.94 o 
   3  32  -1        1.95        0.38      0.84 o 
   4  32  -1        4.73        5.31      2.73 o 
   0  33  -1        6.20        7.16      1.88 o 
   1  33  -1        2.56        2.74      1.18 o 
   2  33  -1        1.71        0.83      0.94 o 
   3  33  -1        1.15        0.28      0.86 o 
   4  33  -1        0.22        0.09      0.86 o 
   1  34  -1        5.04        6.80      1.39 o 
   2  34  -1        0.86        0.08      1.04 o 
   3  34  -1        4.23        7.49      1.16 o 
   0  35  -1        6.67        8.66      2.07 o 
   1  35  -1        0.84       -1.04      1.04 o 
   2  35  -1        4.87        7.65      1.51 o 
   2   0   0     1472.28     1410.46     33.40 o 
   4   0   0      544.04      524.56     12.82 o 
   6   0   0      243.33      251.01     11.87 o 
   8   0   0        0.00       -0.75      1.32 o 
  10   0   0        9.38        9.42      2.83 o 
   1   1   0      463.34      455.11      8.39 o 
   2   1   0     1338.20     1290.86     21.60 o 
   3   1   0      726.43      719.75     12.23 o 
   4   1   0      126.07      109.33      2.38 o 
   5   1   0       56.65       56.84      1.70 o 
   6   1   0       69.04       68.20      3.06 o 
   7   1   0        4.90        4.44      1.07 o 
   8   1   0        4.54        0.87      0.99 o 
   9   1   0        8.42        7.53      4.24 o 
  10   1   0        3.00        1.44      1.66 o 
   1   2   0     2023.24     2015.06     41.27 o 
   2   2   0    17108.09    17288.53    364.01 o 
   3   2   0      908.20      897.63     16.63 o 
   4   2   0       64.45       64.30      1.78 o 
   5   2   0       25.78       29.42      1.15 o 
   6   2   0       63.09       67.90      3.13 o 
   7   2   0        4.11        4.98      1.98 o 
   8   2   0       92.81       95.30      4.46 o 
   9   2   0        0.79        1.04      1.20 o 
  10   2   0        0.32       -1.39      1.39 o 
   1   3   0      122.72      116.17      5.09 o 
   2   3   0     9073.05     9353.40    170.62 o 
   3   3   0      538.81      529.28      9.91 o 
   4   3   0       41.24       45.70      1.24 o 
   5   3   0      228.79      225.22      5.15 o 
   6   3   0       94.43      101.57      4.06 o 
   7   3   0       35.83       36.49      3.58 o 
   8   3   0        0.41        0.83      0.99 o 
   9   3   0       11.70        9.64      2.26 o 
  10   3   0        0.82       -1.69      1.69 o 
   1   4   0      253.32      211.86      7.55 o 
   2   4   0     1065.04     1044.78     21.42 o 
   3   4   0      167.43      157.54      3.17 o 
   4   4   0       54.51       61.12      2.08 o 
   5   4   0       12.81       14.46      1.24 o 
   6   4   0      152.22      162.36      5.86 o 
   7   4   0        0.06        1.51      0.93 o 
   8   4   0        4.34        3.58      1.20 o 
   9   4   0        3.48        3.36      1.45 o 
  10   4   0        1.66        1.88      2.07 o 
   1   5   0      301.41      304.92      9.08 o 
   2   5   0     3158.11     3052.33    100.02 o 
   3   5   0      232.62      258.15      5.00 o 
   4   5   0      249.68      254.81      5.10 o 
   5   5   0        1.23        0.96      0.40 o 
   6   5   0       31.15       31.12      1.98 o 
   7   5   0       22.99       23.67      1.98 o 
   8   5   0       14.20       14.97      4.14 o 
   9   5   0        0.37        0.56      1.69 o 
  10   5   0        3.19        4.33      2.45 o 
   0   6   0     4073.65     3950.68    213.49 o 
   1   6   0      579.21      585.71     20.33 o 
   2   6   0      822.88      772.56     18.46 o 
   3   6   0       41.48       43.63      1.10 o 
   4   6   0        3.48        2.94      0.38 o 
   5   6   0       22.23       23.31      1.02 o 
   6   6   0       25.08       25.94      1.79 o 
   7   6   0        0.00        0.02      0.77 o 
   8   6   0        3.98        2.82      1.20 o 
   9   6   0        2.00        3.58      2.07 o 
  10   6   0        1.16        3.95      2.26 o 
   1   7   0       62.62       66.02      5.46 o 
   2   7   0        0.45        0.56      0.40 o 
   3   7   0      408.08      393.88      8.34 o 
   4   7   0        6.77        8.30      0.52 o 
   5   7   0       73.65       73.89      2.10 o 
   6   7   0       21.10       20.35      1.58 o 
   7   7   0       10.81       11.01      1.46 o 
   8   7   0        1.24        0.21      1.13 o 
   9   7   0        8.26       10.55      2.64 o 
  10   7   0        1.27        1.88      2.26 o 
   0   8   0       79.97      113.17      4.99 o 
   1   8   0       24.30       23.85      1.07 o 
   2   8   0        0.17        0.09      0.66 o 
   3   8   0        5.60        5.93      0.36 o 
   4   8   0      284.56      285.47      8.14 o 
   5   8   0      116.89      117.48      3.43 o 
   6   8   0       31.85       33.48      2.04 o 
   7   8   0        4.57        4.25      1.18 o 
   8   8   0        3.49        1.13      1.51 o 
   9   8   0       21.73       19.96      3.20 o 
  10   8   0       18.10       16.76      3.20 o 
   1   9   0      521.96      596.94     21.72 o 
   2   9   0     1238.03     1255.97     36.55 o 
   3   9   0        0.06        0.52      0.23 o 
   4   9   0      664.71      679.46     12.83 o 
   5   9   0       46.60       47.04      1.63 o 
   6   9   0       13.39       10.21      1.22 o 
   7   9   0       53.84       60.46      4.14 o 
   8   9   0        0.12        0.75      1.32 o 
   9   9   0        1.28        1.88      2.07 o 
  10   9   0        0.59        5.46      2.45 o 
   0  10   0     1087.13     1046.02     59.45 o 
   1  10   0       81.36      113.09      3.73 o 
   2  10   0      190.45      205.74      7.07 o 
   3  10   0      440.36      408.93     10.01 o 
   4  10   0      321.74      331.31      6.49 o 
   5  10   0       30.76       32.49      1.41 o 
   6  10   0        0.07        1.44      0.71 o 
   7  10   0        0.03       -0.75      0.94 o 
   8  10   0       40.09       38.80      3.77 o 
   9  10   0        7.31        9.98      2.64 o 
  10  10   0        1.51        3.01      2.45 o 
   1  11   0      622.14      630.66     18.56 o 
   2  11   0       89.75       71.97      3.96 o 
   3  11   0        3.05        2.41      0.63 o 
   4  11   0      546.42      516.73     16.04 o 
   5  11   0       95.58      100.17      2.74 o 
   6  11   0      219.91      222.14      7.58 o 
   7  11   0       22.17       18.08      2.26 o 
   8  11   0       11.12        9.98      2.26 o 
   9  11   0        6.45        7.53      2.26 o 
  10  11   0        3.99        9.98      2.82 o 
   0  12   0      305.67      382.57     16.59 o 
   1  12   0     1148.73     1242.33     36.12 o 
   2  12   0      397.80      380.97     16.41 o 
   3  12   0      217.74      214.65      7.00 o 
   4  12   0      103.52      127.66      4.58 o 
   5  12   0       15.16       16.98      1.12 o 
   6  12   0        3.90        5.12      1.04 o 
   7  12   0        8.41       10.17      1.88 o 
   8  12   0        6.94        7.34      1.88 o 
   9  12   0        0.27        0.94      1.69 o 
   1  13   0      498.05      547.48     16.28 o 
   2  13   0      734.70      727.83     30.59 o 
   3  13   0       10.14        7.15      1.60 o 
   4  13   0      464.03      476.33     14.37 o 
   5  13   0       25.69       30.10      1.46 o 
   6  13   0       17.88       23.66      1.71 o 
   7  13   0       14.21       15.26      2.07 o 
   8  13   0       30.32       26.37      3.01 o 
   9  13   0        3.92        3.39      2.07 o 
   0  14   0      542.00      645.32     59.06 o 
   1  14   0        6.07        6.78      0.94 o 
   2  14   0      574.97      610.00     25.85 o 
   3  14   0       48.59       51.06      5.27 o 
   4  14   0       42.31       38.56      1.33 o 
   5  14   0        9.11       11.20      1.71 o 
   6  14   0        0.67        1.94      1.13 o 
   7  14   0        0.62        1.32      1.13 o 
   8  14   0       25.67       31.08      3.20 o 
   9  14   0        1.11        1.32      1.88 o 
   1  15   0       57.23       57.11      2.73 o 
   2  15   0        5.37       11.30      1.51 o 
   3  15   0       14.08       12.81      1.70 o 
   4  15   0       21.65       23.60      0.93 o 
   5  15   0       18.65       21.59      1.25 o 
   6  15   0       86.75       79.47      3.48 o 
   7  15   0       14.32       11.68      1.88 o 
   8  15   0       20.58       22.41      2.83 o 
   9  15   0        0.05        0.19      1.69 o 
   0  16   0      252.60      269.30      8.13 o 
   1  16   0       48.67       46.18      3.58 o 
   2  16   0       63.77       66.68      3.77 o 
   3  16   0      256.00      243.49     11.31 o 
   4  16   0       71.96       71.72      6.78 o 
   5  16   0        2.20        0.92      0.65 o 
   6  16   0        2.47        1.22      0.82 o 
   7  16   0       20.39       22.60      2.45 o 
   8  16   0        1.29        3.58      1.51 o 
   9  16   0       10.75       11.30      2.64 o 
   1  17   0      687.37      690.47     70.86 o 
   2  17   0       40.85       36.35      2.64 o 
   3  17   0       26.85       28.44      2.64 o 
   4  17   0       14.85       13.18      2.26 o 
   5  17   0       52.95       54.79      2.47 o 
   6  17   0        2.54        2.11      0.82 o 
   7  17   0        0.29        0.00      1.13 o 
   8  17   0        2.41        0.56      1.51 o 
   9  17   0        0.34        2.45      1.88 o 
   0  18   0        4.44        6.86      1.32 o 
   1  18   0       84.55       97.77     13.94 o 
   2  18   0        8.04       11.87      1.70 o 
   3  18   0       57.62       60.65      3.96 o 
   4  18   0        1.94        2.64      1.51 o 
   5  18   0        0.28        1.44      0.67 o 
   6  18   0       17.03       19.19      1.79 o 
   7  18   0        7.82        8.85      1.70 o 
   8  18   0        7.10        6.03      1.88 o 
   9  18   0       10.99        9.79      2.45 o 
   1  19   0       31.72       28.15      0.95 o 
   2  19   0      482.17      462.35     19.99 o 
   3  19   0        1.16        3.39      1.51 o 
   4  19   0       11.82       13.94      2.26 o 
   5  19   0        0.06        0.46      0.53 o 
   6  19   0        0.49        2.21      1.13 o 
   7  19   0        0.00        0.75      1.13 o 
   8  19   0        0.19        1.32      1.32 o 
   0  20   0      219.31      228.44     18.00 o 
   1  20   0        9.61        9.60      0.71 o 
   2  20   0       75.74       77.23      4.52 o 
   3  20   0      118.68      100.60      5.84 o 
   4  20   0       38.83       40.12      3.58 o 
   5  20   0       12.78       15.04      1.18 o 
   6  20   0       27.23       28.58      1.91 o 
   7  20   0        0.47        1.13      1.13 o 
   8  20   0       10.50       12.81      2.26 o 
   1  21   0      461.15      437.20     10.66 o 
   2  21   0       13.01       12.81      1.88 o 
   3  21   0      242.11      219.71     10.74 o 
   4  21   0       23.53       25.61      2.83 o 
   5  21   0       33.69       40.01      1.94 o 
   6  21   0        7.97       11.31      1.31 o 
   7  21   0        7.82        9.98      1.69 o 
   8  21   0        0.07       -0.38      1.32 o 
   0  22   0      358.39      385.83     16.59 o 
   1  22   0      149.42      161.06      4.23 o 
   2  22   0      320.07      323.60     14.70 o 
   3  22   0       54.76       51.23      3.96 o 
   4  22   0        2.61        4.14      1.88 o 
   5  22   0       23.45       27.64      3.30 o 
   6  22   0        1.33       -0.08      0.82 o 
   7  22   0        1.86        1.88      1.32 o 
   8  22   0        5.72        8.10      1.88 o 
   1  23   0      843.45      763.61     38.02 o 
   2  23   0       61.74       68.75      4.33 o 
   3  23   0        4.21        2.64      1.69 o 
   4  23   0       65.13       62.53      4.71 o 
   5  23   0       48.86       55.32      2.42 o 
   6  23   0        3.49        4.32      1.22 o 
   7  23   0        0.76        0.94      1.32 o 
   8  23   0        0.74        1.13      1.51 o 
   0  24   0      467.46      503.35     21.49 o 
   2  24   0        9.90        6.22      1.70 o 
   3  24   0        8.61       14.13      2.26 o 
   4  24   0        0.81        0.75      1.51 o 
   5  24   0       16.43       19.96      3.01 o 
   6  24   0        0.07        0.92      0.86 o 
   7  24   0        2.16        3.01      1.32 o 
   1  25   0        1.58        4.09      1.98 o 
   2  25   0       46.66       48.03      3.58 o 
   3  25   0      164.95      160.51      8.48 o 
   4  25   0       38.43       35.97      3.77 o 
   5  25   0        0.05       -0.19      1.88 o 
   6  25   0       12.32        9.29      2.17 o 
   7  25   0       32.84       30.13      2.64 o 
   0  26   0       42.95       36.16      2.64 o 
   1  26   0       63.03       58.44      3.58 o 
   2  26   0        0.26        0.17      0.52 o 
   3  26   0       68.66       65.74      4.71 o 
   4  26   0       31.55       35.78      3.77 o 
   5  26   0        2.18        3.58      2.26 o 
   6  26   0        3.33        3.50      1.01 o 
   7  26   0        0.02       -0.19      1.13 o 
   1  27   0       14.07       16.99      2.92 o 
   2  27   0       41.31       38.25      1.85 o 
   3  27   0        1.31        0.75      1.51 o 
   4  27   0       14.29       14.31      2.83 o 
   5  27   0       26.60       27.31      3.58 o 
   6  27   0        0.77        0.89      0.87 o 
   7  27   0        0.35        2.45      1.32 o 
   0  28   0       14.86       15.82      1.88 o 
   1  28   0        3.59        5.27      0.90 o 
   2  28   0        0.09        1.13      0.65 o 
   3  28   0        8.97        6.59      2.07 o 
   4  28   0        2.52        2.45      2.07 o 
   5  28   0        0.10       -1.69      1.69 o 
   6  28   0        1.20        0.55      0.94 o 
   1  29   0       10.92        9.50      1.04 o 
   2  29   0        2.25        1.07      0.67 o 
   3  29   0        0.46        0.00      1.51 o 
   4  29   0        0.52        0.00      1.88 o 
   5  29   0        2.44        1.69      2.07 o 
   6  29   0        3.02        6.21      2.82 o 
   0  30   0        1.98        2.26      1.32 o 
   1  30   0        0.83        0.97      1.51 o 
   2  30   0        0.00       -0.65      0.65 o 
   3  30   0        2.96        4.52      1.88 o 
   4  30   0        0.01        2.45      1.88 o 
   5  30   0        1.75        3.20      2.26 o 
   1  31   0        2.80        3.07      1.04 o 
   2  31   0        2.75        2.79      0.94 o 
   3  31   0        5.52        8.47      2.26 o 
   4  31   0        0.08        0.94      1.88 o 
   5  31   0        2.89        5.46      2.45 o 
   0  32   0        0.00       -1.13      1.13 o 
   1  32   0       11.84       14.74      1.45 o 
   2  32   0        1.59        3.25      0.97 o 
   3  32   0       10.71       14.13      2.64 o 
   4  32   0        0.12        1.32      2.07 o 
   1  33   0        2.12        2.72      1.04 o 
   2  33   0        0.02       -0.90      1.69 o 
   3  33   0        0.02        1.32      1.88 o 
   4  33   0        0.11        1.88      2.07 o 
   0  34   0       13.70       11.68      2.07 o 
   1  34   0        2.85        3.87      1.18 o 
   2  34   0        4.65        5.84      1.14 o 
   3  34   0        4.36        4.24      1.01 o 
   1  35   0        0.36        1.86      1.22 o 
   2  35   0        2.85        2.22      1.08 o 
   0  36   0       13.87       18.27      2.64 o 
   1  36   0        4.90        9.53      1.45 o 
   2   0   1    18812.97    19104.01    563.76 o 
   4   0   1      408.66      383.22     11.80 o 
   6   0   1      106.70      101.91      5.84 o 
   8   0   1        1.77        2.26      1.69 o 
  10   0   1        2.13        0.75      2.26 o 
   0   1   1     6697.30     6598.19    267.56 o 
   1   1   1     7561.25     7339.37    212.75 o 
   2   1   1     7161.95     7295.36    148.53 o 
   3   1   1      234.88      213.27      4.71 o 
   4   1   1     1109.63     1124.04     23.39 o 
   5   1   1      162.13      163.09      4.75 o 
   6   1   1       34.86       38.96      5.84 o 
   7   1   1       50.89       50.73      2.86 o 
   8   1   1       11.78       11.40      1.73 o 
   9   1   1        4.23        4.55      1.69 o 
  10   1   1        4.67        4.96      1.98 o 
   1   2   1      668.85      658.11     19.55 o 
   2   2   1     5268.91     5239.47    106.73 o 
   3   2   1     1247.23     1214.76     29.48 o 
   4   2   1      799.58      797.86     19.26 o 
   5   2   1      168.01      158.77      4.53 o 
   6   2   1       17.81       18.14      1.53 o 
   7   2   1       58.29       58.93      3.06 o 
   8   2   1        1.31        0.84      1.69 o 
   9   2   1        5.27        6.95      1.60 o 
  10   2   1        1.03        0.30      1.39 o 
   0   3   1     5372.05     5195.33    150.56 o 
   1   3   1     1026.72     1004.36     28.65 o 
   2   3   1      127.03      126.44      3.30 o 
   3   3   1      555.74      548.01     11.47 o 
   4   3   1     1100.85     1083.53     26.27 o 
   5   3   1      132.20      136.32      4.06 o 
   6   3   1       65.97       62.51      2.99 o 
   7   3   1        7.82        8.29      1.39 o 
   8   3   1        7.11        6.80      2.35 o 
   9   3   1        1.40        1.35      1.39 o 
  10   3   1        3.30        6.03      2.45 o 
   1   4   1      219.72      198.58      5.95 o 
   2   4   1     1656.12     1593.75     37.81 o 
   3   4   1      219.17      225.10      5.04 o 
   4   4   1      879.20      869.50     18.32 o 
   5   4   1      149.40      156.45      4.38 o 
   6   4   1        5.10        3.94      0.99 o 
   7   4   1        6.59        7.87      1.33 o 
   8   4   1       25.31       24.50      2.54 o 
   9   4   1        0.83        0.25      1.26 o 
  10   4   1        5.64        8.66      2.82 o 
   0   5   1     7019.20     6735.42    276.22 o 
   1   5   1       11.06        8.63      0.46 o 
   2   5   1       68.88       67.82      2.13 o 
   3   5   1       51.15       48.15      1.62 o 
   4   5   1      466.50      447.97      9.52 o 
   5   5   1       63.88       65.51      2.31 o 
   6   5   1       26.91       27.79      1.79 o 
   7   5   1       21.51       21.47      3.96 o 
   8   5   1       10.47       14.40      1.98 o 
   9   5   1       19.08       22.22      3.20 o 
  10   5   1        1.07       -1.69      1.88 o 
   1   6   1      100.49       84.97      3.64 o 
   2   6   1      227.28      209.28      9.05 o 
   3   6   1       23.63       23.58      1.05 o 
   4   6   1      238.69      229.39      5.25 o 
   5   6   1      107.37      101.98      3.19 o 
   6   6   1        9.55        9.21      1.18 o 
   7   6   1       26.35       26.93      2.73 o 
   8   6   1       31.27       33.54      2.52 o 
   9   6   1        8.91       10.92      2.64 o 
  10   6   1        6.46        8.29      2.64 o 
   0   7   1       54.20       57.42      5.46 o 
   1   7   1      103.27      104.76      2.33 o 
   2   7   1      148.41      160.08      8.99 o 
   3   7   1       78.89       80.77      2.45 o 
   4   7   1       10.30        9.92      0.68 o 
   5   7   1       22.35       23.82      1.33 o 
   6   7   1       70.77       71.34      3.77 o 
   7   7   1        5.71        4.74      1.20 o 
   8   7   1        9.66        9.61      2.26 o 
   9   7   1       10.81       18.08      3.01 o 
  10   7   1        4.22        6.78      2.64 o 
   1   8   1      557.41      550.04     16.13 o 
   2   8   1      589.57      579.41     12.01 o 
   3   8   1       71.38       72.58      2.16 o 
   4   8   1      307.76      301.75      6.64 o 
   5   8   1       17.43       16.49      1.11 o 
   6   8   1        0.30        0.50      0.75 o 
   7   8   1       79.97       71.34      5.84 o 
   8   8   1       30.09       31.64      3.39 o 
   9   8   1       12.17       16.01      3.01 o 
  10   8   1        2.73        1.69      2.26 o 
   0   9   1     1611.50     1717.58     49.26 o 
   1   9   1      237.68      222.70      6.45 o 
   2   9   1      521.45      521.32     12.34 o 
   3   9   1       72.40       70.06      2.16 o 
   4   9   1       45.03       49.97      1.52 o 
   5   9   1       68.62       67.89      2.38 o 
   6   9   1       50.92       55.55      2.71 o 
   7   9   1       14.03       18.46      2.26 o 
   8   9   1        7.87       11.30      2.26 o 
   9   9   1        5.86        5.08      2.07 o 
  10   9   1       17.85       23.17      3.58 o 
   1  10   1      445.84      417.83     12.99 o 
   2  10   1       76.26       82.12      2.09 o 
   3  10   1       73.85       79.54      2.32 o 
   4  10   1       38.65       40.84      1.63 o 
   5  10   1       15.74       16.57      1.13 o 
   6  10   1      160.18      158.14      5.84 o 
   7  10   1       18.50       15.63      2.07 o 
   8  10   1        4.20        3.77      1.88 o 
   9  10   1       11.82        9.98      2.45 o 
  10  10   1        6.63        7.72      2.64 o 
   0  11   1      959.81      938.61     27.28 o 
   1  11   1       95.94      108.31      4.24 o 
   2  11   1     1224.81     1209.48     35.05 o 
   3  11   1      700.04      706.63     26.46 o 
   4  11   1      210.58      212.20      7.32 o 
   5  11   1       12.19       13.05      1.17 o 
   6  11   1       95.40      102.09      5.09 o 
   7  11   1       30.88       33.15      3.01 o 
   8  11   1       15.62       19.59      2.83 o 
   9  11   1       33.08       30.32      3.58 o 
   1  12   1      710.52      704.80     27.58 o 
   2  12   1      169.50      201.25      9.23 o 
   3  12   1       11.42       12.33      0.72 o 
   4  12   1       35.71       33.41      3.45 o 
   5  12   1       86.70       88.68      3.62 o 
   6  12   1       11.97       12.63      1.39 o 
   7  12   1       25.90       23.35      2.45 o 
   8  12   1      107.14      100.96      6.22 o 
   9  12   1        0.44        0.94      1.69 o 
   0  13   1     1270.30     1315.73     39.87 o 
   1  13   1      417.86      454.91     12.90 o 
   2  13   1      111.96      115.30      6.41 o 
   3  13   1       73.42       74.43      4.64 o 
   4  13   1       86.73       86.93      4.52 o 
   5  13   1      103.34      104.78      4.02 o 
   6  13   1       12.03       15.07      1.53 o 
   7  13   1        5.12        6.21      1.69 o 
   8  13   1        7.11        8.47      2.07 o 
   9  13   1        5.07        4.14      2.07 o 
   1  14   1       33.33       33.67      1.22 o 
   2  14   1      206.95      227.84      9.23 o 
   3  14   1      156.98      152.05      7.35 o 
   4  14   1       54.37       57.85      2.40 o 
   5  14   1      103.23      108.35      4.02 o 
   6  14   1       58.00       61.87      2.89 o 
   7  14   1       13.20       14.31      2.07 o 
   8  14   1        3.69        3.01      1.51 o 
   9  14   1        6.86        7.34      2.26 o 
   0  15   1      858.44      953.08     31.92 o 
   1  15   1      267.22      279.99      6.42 o 
   2  15   1       23.63       26.37      2.26 o 
   3  15   1       71.74       66.68      4.33 o 
   4  15   1        0.18        0.70      0.85 o 
   5  15   1        3.30        3.68      0.85 o 
   6  15   1      123.33      117.60      4.75 o 
   7  15   1        1.83        2.07      1.32 o 
   8  15   1       17.08       17.14      2.45 o 
   9  15   1        3.88        5.08      2.07 o 
   1  16   1      183.47      179.88      4.68 o 
   2  16   1       18.66       23.73      2.07 o 
   3  16   1       67.46       61.22      4.14 o 
   4  16   1       74.70       70.91      2.75 o 
   5  16   1       13.49       14.54      1.51 o 
   6  16   1       10.23       13.02      2.17 o 
   7  16   1       32.07       32.58      2.83 o 
   8  16   1        5.43        5.46      1.69 o 
   9  16   1        1.20        3.95      1.88 o 
   0  17   1      171.76      160.83      5.06 o 
   1  17   1       65.54       62.42      1.63 o 
   2  17   1       36.20       36.16      2.83 o 
   3  17   1       66.20       64.42      4.14 o 
   4  17   1       39.58       37.66      1.77 o 
   5  17   1        0.26        1.32      1.51 o 
   6  17   1        1.00        1.43      0.94 o 
   7  17   1        6.31        7.16      1.51 o 
   8  17   1        0.34        3.58      1.51 o 
   9  17   1        6.64        6.40      2.07 o 
   1  18   1       69.81       67.02      1.99 o 
   2  18   1        8.28        8.85      1.51 o 
   3  18   1       17.64       15.26      2.07 o 
   4  18   1       56.58       51.45      2.54 o 
   5  18   1       17.21       16.57      2.45 o 
   6  18   1        0.95        1.09      1.04 o 
   7  18   1        8.50        8.66      1.70 o 
   8  18   1        0.03        0.19      1.32 o 
   9  18   1        0.07       -0.56      1.51 o 
   0  19   1       58.28       63.38      2.40 o 
   1  19   1      110.22      108.56      3.88 o 
   2  19   1       81.64       73.84      4.52 o 
   3  19   1        5.14        3.20      1.51 o 
   4  19   1       68.03       64.98      4.52 o 
   5  19   1       12.54       13.18      2.45 o 
   6  19   1       21.66       21.44      1.62 o 
   7  19   1       10.50       12.43      1.88 o 
   8  19   1        7.11        8.85      1.88 o 
   1  20   1      134.33      124.02      3.47 o 
   2  20   1       66.30       68.19      4.14 o 
   3  20   1       13.28       10.36      2.07 o 
   4  20   1       24.42       22.60      2.64 o 
   5  20   1        4.09        3.95      1.88 o 
   6  20   1       11.47       12.71      1.45 o 
   7  20   1        0.54        1.51      1.32 o 
   8  20   1        1.96        4.14      1.51 o 
   0  21   1      713.65      652.73     28.49 o 
   1  21   1       63.95       58.33      2.15 o 
   2  21   1       64.58       66.30      4.14 o 
   3  21   1      183.06      157.13      9.04 o 
   4  21   1       46.03       48.78      3.96 o 
   5  21   1       94.85       94.56      6.22 o 
   6  21   1       31.98       35.24      3.67 o 
   7  21   1        2.96        4.71      1.51 o 
   8  21   1        1.97        1.69      1.32 o 
   1  22   1      195.48      195.29      9.04 o 
   2  22   1        9.62       11.11      2.07 o 
   3  22   1      226.43      218.19     10.55 o 
   4  22   1       79.47       91.92      5.84 o 
   5  22   1       25.12       30.70      3.58 o 
   6  22   1        3.63        2.28      1.79 o 
   7  22   1        0.60        0.56      1.13 o 
   8  22   1        0.99        1.13      1.51 o 
   0  23   1        6.46        6.22      1.32 o 
   1  23   1      148.32      134.70      4.72 o 
   2  23   1      208.68      210.34      5.31 o 
   3  23   1       40.96       43.32      3.58 o 
   4  23   1       76.55       77.79      5.27 o 
   5  23   1        1.55        0.19      1.69 o 
   6  23   1        6.53        7.04      1.16 o 
   7  23   1        4.83        3.95      1.51 o 
   8  23   1        6.41        5.46      1.88 o 
   1  24   1      141.06      131.97      4.58 o 
   2  24   1      175.49      168.36      4.46 o 
   3  24   1       70.22       71.01      4.71 o 
   4  24   1       15.65       14.13      2.45 o 
   5  24   1       45.09       45.39      4.33 o 
   6  24   1        8.90       11.10      1.33 o 
   7  24   1       23.28       25.80      2.45 o 
   0  25   1       14.24       12.81      1.70 o 
   1  25   1       20.70       20.88      1.45 o 
   2  25   1        0.54        0.19      0.65 o 
   3  25   1        7.56        6.78      2.07 o 
   4  25   1        4.03        3.95      1.88 o 
   5  25   1        2.88        4.14      2.07 o 
   6  25   1        3.86        3.53      0.99 o 
   7  25   1        0.35        1.88      1.32 o 
   1  26   1       54.12       52.87      2.31 o 
   2  26   1       10.60       10.78      0.99 o 
   3  26   1       36.64       38.05      3.58 o 
   4  26   1       18.42       20.72      3.01 o 
   5  26   1       18.41       20.34      3.20 o 
   6  26   1       15.51       18.30      2.73 o 
   7  26   1        2.64        2.82      1.32 o 
   0  27   1       37.43       31.27      2.64 o 
   1  27   1       40.95       37.90      2.04 o 
   2  27   1        1.31        1.30      0.80 o 
   3  27   1       19.73       27.50      3.01 o 
   4  27   1        1.43       -0.38      1.51 o 
   5  27   1        7.06        8.66      2.64 o 
   6  27   1        2.14        3.14      1.01 o 
   1  28   1       17.95       20.94      1.45 o 
   2  28   1        3.88        4.95      1.22 o 
   3  28   1        2.38        2.26      1.69 o 
   4  28   1        4.46        7.53      2.26 o 
   5  28   1       19.57       23.54      3.58 o 
   6  28   1        1.24        1.16      0.87 o 
   0  29   1        1.29       -0.38      1.13 o 
   1  29   1        1.85        2.58      0.86 o 
   2  29   1        0.60       -0.14      0.77 o 
   3  29   1        7.25        8.90      1.01 o 
   4  29   1        2.22        5.08      2.26 o 
   5  29   1        3.98        3.77      2.26 o 
   6  29   1        2.49        3.26      1.04 o 
   1  30   1        5.25        7.73      1.08 o 
   2  30   1        6.41       10.65      1.14 o 
   3  30   1        0.31       -0.06      0.75 o 
   4  30   1        2.15        3.01      2.07 o 
   5  30   1        1.13        6.97      2.64 o 
   0  31   1        2.09        3.77      1.51 o 
   1  31   1        1.68        1.37      0.90 o 
   2  31   1        3.91        3.35      1.13 o 
   3  31   1        5.91        5.28      1.01 o 
   4  31   1        0.82        2.82      2.07 o 
   5  31   1        1.28       -1.69      2.07 o 
   1  32   1       12.70       16.82      1.49 o 
   2  32   1        1.81        1.92      0.94 o 
   3  32   1        1.94        2.64      1.60 o 
   4  32   1        4.73        2.64      2.26 o 
   0  33   1        6.20       13.94      2.07 o 
   1  33   1        2.57        6.31      1.69 o 
   2  33   1        1.72        3.27      1.22 o 
   3  33   1        1.15        2.18      0.99 o 
   4  33   1        0.21        1.32      2.26 o 
   1  34   1        5.02        6.63      2.26 o 
   2  34   1        0.86        0.68      1.51 o 
   3  34   1        4.21        5.13      1.03 o 
   0  35   1        6.66        8.10      2.07 o 
   1  35   1        0.84        0.71      1.18 o 
   2  35   1        4.88        5.25      1.69 o 
   2   0   2     2119.69     2239.05     92.94 o 
   4   0   2     1747.89     1910.52     54.62 o 
   6   0   2      217.08      229.69     10.55 o 
   8   0   2        6.23        6.59      2.07 o 
  10   0   2        8.22       10.55      3.20 o 
   1   1   2      146.61      158.88      7.16 o 
   2   1   2      114.23      127.07      5.65 o 
   3   1   2      541.66      489.91     10.43 o 
   4   1   2      532.60      556.22     11.70 o 
   5   1   2      104.98       99.66      4.00 o 
   6   1   2      125.58      130.63     11.21 o 
   7   1   2       17.42       18.97      1.86 o 
   8   1   2        6.21        7.95      1.58 o 
   9   1   2        2.23        1.64      1.69 o 
  10   1   2        1.36        1.65      1.79 o 
   1   2   2      181.42      188.88      8.29 o 
   2   2   2      342.17      353.27     11.07 o 
   3   2   2      121.66      128.48      3.66 o 
   4   2   2     1505.44     1495.47     30.48 o 
   5   2   2      138.50      137.29      5.06 o 
   6   2   2      150.12      156.52      5.73 o 
   7   2   2        0.47        0.56      0.93 o 
   8   2   2        0.07        0.44      1.79 o 
   9   2   2        7.99        6.98      1.73 o 
  10   2   2        5.25        7.16      2.82 o 
   1   3   2      817.60      762.36     31.76 o 
   2   3   2     1145.29     1159.64     34.79 o 
   3   3   2      973.13     1027.74     25.09 o 
   4   3   2      244.59      234.91      8.10 o 
   5   3   2      138.37      117.43      3.66 o 
   6   3   2       44.29       39.37      2.33 o 
   7   3   2       40.76       39.74      2.59 o 
   8   3   2        2.94        1.92      1.13 o 
   9   3   2        3.60        5.93      1.73 o 
  10   3   2        1.85        6.21      2.64 o 
   0   4   2      634.23      605.31     25.32 o 
   1   4   2       17.33       20.27      1.32 o 
   2   4   2      151.28      150.79      4.93 o 
   3   4   2       60.51       54.25      3.01 o 
   4   4   2       67.27       65.52      2.28 o 
   5   4   2       68.86       68.11      2.46 o 
   6   4   2      101.75      103.31      4.12 o 
   7   4   2       18.98       16.71      1.86 o 
   8   4   2        8.89        9.01      1.58 o 
   9   4   2        6.39       11.68      2.64 o 
  10   4   2        3.12        5.65      2.45 o 
   1   5   2      244.61      236.78     11.31 o 
   2   5   2       29.85       26.54      1.82 o 
   3   5   2      257.76      276.65      8.87 o 
   4   5   2      258.88      250.87      6.67 o 
   5   5   2       70.67       71.22      2.57 o 
   6   5   2      162.95      156.26      5.66 o 
   7   5   2       69.97       72.90      3.59 o 
   8   5   2       11.15       10.47      1.72 o 
   9   5   2        2.83        0.19      1.88 o 
  10   5   2        1.80        3.95      2.26 o 
   0   6   2      943.32     1000.23     29.02 o 
   1   6   2      182.09      211.82      4.62 o 
   2   6   2       62.56       67.56      2.10 o 
   3   6   2       78.76       73.85      2.98 o 
   4   6   2      106.72      115.48      5.84 o 
   5   6   2       66.08       62.80      2.39 o 
   6   6   2      140.11      138.54      5.32 o 
   7   6   2       17.85       16.99      1.79 o 
   8   6   2        7.98        7.35      2.07 o 
   9   6   2        9.63       12.43      2.83 o 
  10   6   2        4.97        5.84      2.82 o 
   1   7   2        5.78        6.92      0.49 o 
   2   7   2      192.00      178.91      4.71 o 
   3   7   2       73.77       81.38      4.14 o 
   4   7   2       32.34       34.55      1.98 o 
   5   7   2      138.29      133.41      4.58 o 
   6   7   2       95.93      101.05      4.12 o 
   7   7   2       27.41       31.51      2.25 o 
   8   7   2       10.86       10.36      2.26 o 
   9   7   2       16.11       13.37      2.83 o 
  10   7   2        2.13        3.95      2.45 o 
   0   8   2     1590.27     1611.44    109.47 o 
   1   8   2      114.78      122.94      3.67 o 
   2   8   2      380.56      422.50     17.66 o 
   3   8   2       34.50       36.66      1.48 o 
   4   8   2      114.04      101.06      4.12 o 
   5   8   2       43.71       41.04      1.82 o 
   6   8   2       21.45       24.03      2.64 o 
   7   8   2        9.00        6.97      1.88 o 
   8   8   2       24.17       27.50      3.20 o 
   9   8   2        9.32       10.17      2.45 o 
   1   9   2      394.86      390.37      8.39 o 
   2   9   2      232.27      259.11     11.27 o 
   3   9   2       47.98       49.37      1.77 o 
   4   9   2       35.52       33.97      1.93 o 
   5   9   2       27.87       27.34      1.50 o 
   6   9   2       44.40       46.13      4.24 o 
   7   9   2       36.47       36.73      3.20 o 
   8   9   2       98.56      100.77      6.40 o 
   9   9   2        9.52        6.78      2.45 o 
   0  10   2     1066.53     1157.34     58.04 o 
   1  10   2      157.67      187.70      4.82 o 
   2  10   2      343.06      354.52      7.54 o 
   3  10   2      280.56      293.70     12.54 o 
   4  10   2       92.21      100.32      3.93 o 
   5  10   2       15.78       16.28      1.21 o 
   6  10   2       17.42       16.57      2.07 o 
   7  10   2       43.62       51.04      3.77 o 
   8  10   2        1.62        2.45      1.69 o 
   9  10   2        2.42        3.20      2.07 o 
   1  11   2      317.00      339.16      8.85 o 
   2  11   2      637.88      628.63     23.32 o 
   3  11   2       35.03       36.52      1.47 o 
   4  11   2       25.50       22.57      1.73 o 
   5  11   2       30.35       29.90      1.90 o 
   6  11   2       81.88       85.52      5.09 o 
   7  11   2       36.39       35.41      3.20 o 
   8  11   2       52.85       54.62      4.33 o 
   9  11   2        4.48        5.27      2.26 o 
   0  12   2     1176.96     1321.88     37.77 o 
   1  12   2      125.04      128.44      3.48 o 
   2  12   2      131.26      141.18      3.34 o 
   3  12   2       28.25       28.96      1.74 o 
   4  12   2        6.28        6.78      1.70 o 
   5  12   2       40.41       48.59      3.96 o 
   6  12   2       49.50       55.00      3.77 o 
   7  12   2       10.38       12.05      2.07 o 
   8  12   2       14.44       13.00      2.45 o 
   9  12   2        6.77        5.08      2.07 o 
   1  13   2      104.74       98.05      2.56 o 
   2  13   2       21.57       19.21      0.93 o 
   3  13   2      100.46      105.92      3.84 o 
   4  13   2       68.16       61.78      4.33 o 
   5  13   2       47.70       49.72      3.96 o 
   6  13   2      102.11       99.08      5.65 o 
   7  13   2        5.48        4.90      1.69 o 
   8  13   2       18.64       20.34      2.64 o 
   9  13   2        5.21        4.52      2.07 o 
   0  14   2      105.08      123.29      4.19 o 
   1  14   2      154.02      165.93      5.82 o 
   2  14   2       17.77       19.48      0.99 o 
   3  14   2       80.01       82.40      3.30 o 
   4  14   2       28.76       29.76      3.01 o 
   5  14   2       42.28       44.26      3.77 o 
   6  14   2      112.99      121.12      6.40 o 
   7  14   2        5.48        3.95      1.51 o 
   8  14   2       10.38       13.56      2.45 o 
   9  14   2        6.83        6.59      2.26 o 
   1  15   2      204.94      196.24      5.18 o 
   2  15   2      182.11      184.33      6.63 o 
   3  15   2      239.13      221.76      5.82 o 
   4  15   2      160.05      134.71      7.72 o 
   5  15   2       20.34       21.47      2.83 o 
   6  15   2        9.59        8.54      1.28 o 
   7  15   2       12.25       12.81      2.07 o 
   8  15   2        1.35        1.13      1.51 o 
   9  15   2        3.30        4.14      1.88 o 
   0  16   2        7.45        6.91      0.80 o 
   1  16   2       98.19       98.63      6.06 o 
   2  16   2        3.14        3.63      0.59 o 
   3  16   2       15.34       13.70      0.89 o 
   4  16   2      141.99      131.12      7.16 o 
   5  16   2       23.46       24.67      3.01 o 
   6  16   2       20.03       20.91      2.54 o 
   7  16   2        2.88        0.94      1.32 o 
   8  16   2        1.88        2.45      1.51 o 
   9  16   2        1.18        2.45      1.88 o 
   1  17   2       69.46       67.74      2.17 o 
   2  17   2      265.75      254.96      6.63 o 
   3  17   2      129.04      116.02      4.29 o 
   4  17   2       69.04       62.72      4.52 o 
   5  17   2       24.80       27.69      3.20 o 
   6  17   2        6.17        6.41      1.51 o 
   7  17   2        4.36        3.01      1.51 o 
   8  17   2        0.62       -0.94      1.32 o 
   0  18   2       16.16       18.08      1.70 o 
   1  18   2       58.64       52.12      2.33 o 
   2  18   2       22.52       23.03      1.15 o 
   3  18   2       18.20       17.13      1.51 o 
   4  18   2       27.57       32.96      3.20 o 
   5  18   2       14.59       12.43      2.45 o 
   6  18   2        6.23        8.74      1.25 o 
   7  18   2        0.97        1.88      1.32 o 
   8  18   2        4.93        3.95      1.51 o 
   1  19   2        2.92        2.10      0.94 o 
   2  19   2       93.06      101.87      6.97 o 
   3  19   2       11.31       10.56      1.88 o 
   4  19   2       10.94       12.05      2.26 o 
   5  19   2       10.02        9.23      2.45 o 
   6  19   2       11.09       11.09      1.43 o 
   7  19   2        2.14        1.32      1.32 o 
   8  19   2        1.30        2.45      1.51 o 
   0  20   2      421.28      404.37     17.15 o 
   1  20   2       92.79       90.96     13.75 o 
   2  20   2      127.11      130.97      9.98 o 
   3  20   2        5.27        5.58      1.51 o 
   4  20   2      123.34      113.78      6.78 o 
   5  20   2       12.31       12.81      2.64 o 
   6  20   2       51.31       54.12      2.85 o 
   7  20   2        9.39       10.17      1.88 o 
   8  20   2        7.05        8.47      2.07 o 
   1  21   2       24.94       19.52      1.79 o 
   2  21   2       82.87       86.99      3.96 o 
   3  21   2       78.66       71.95      3.08 o 
   4  21   2        5.77        3.39      1.69 o 
   5  21   2       21.23       20.15      3.01 o 
   6  21   2        3.23        4.48      1.22 o 
   7  21   2        9.51        6.97      1.70 o 
   8  21   2        1.33        0.38      1.32 o 
   0  22   2      201.44      170.89      8.67 o 
   1  22   2       93.31       86.06      3.46 o 
   2  22   2       43.14       38.62      3.67 o 
   3  22   2       17.34       15.83      1.28 o 
   4  22   2       43.24       40.87      3.96 o 
   5  22   2       54.74       62.34      5.09 o 
   6  22   2       29.06       28.99      3.01 o 
   7  22   2        1.35        1.88      1.51 o 
   1  23   2       17.58       17.87      3.96 o 
   2  23   2       81.36       77.97      4.61 o 
   3  23   2      109.48      112.19      4.07 o 
   4  23   2       44.56       37.86      3.96 o 
   5  23   2       45.35       51.04      4.52 o 
   6  23   2       22.87       20.53      1.77 o 
   7  23   2       14.43       16.57      2.26 o 
   0  24   2        6.54        6.03      1.51 o 
   1  24   2       27.22       33.95      3.86 o 
   2  24   2       28.98       29.47      1.76 o 
   3  24   2        8.91        8.53      1.14 o 
   4  24   2       13.37        9.98      2.45 o 
   5  24   2        0.65       -0.19      1.69 o 
   6  24   2        0.02       -1.32      1.88 o 
   7  24   2        7.71        5.27      1.69 o 
   1  25   2        4.51        4.33      0.99 o 
   2  25   2        4.90        4.34      0.94 o 
   3  25   2       32.10       29.97      1.85 o 
   4  25   2       15.34       15.44      2.83 o 
   5  25   2       43.44       46.33      4.33 o 
   6  25   2        1.85        2.26      2.26 o 
   7  25   2        6.16        6.21      1.69 o 
   0  26   2       79.19       76.29      4.52 o 
   1  26   2        1.29        1.88      0.86 o 
   2  26   2        0.38        0.22      0.77 o 
   3  26   2        0.98        2.51      0.84 o 
   4  26   2       13.80       12.43      2.64 o 
   5  26   2        0.67        0.56      1.88 o 
   6  26   2        0.68        0.75      2.26 o 
   1  27   2       11.46       14.82      1.39 o 
   2  27   2        4.58        7.27      1.08 o 
   3  27   2        3.05        3.05      0.94 o 
   4  27   2        5.99        8.61      1.14 o 
   5  27   2        4.42        6.59      2.45 o 
   6  27   2        5.98        3.58      2.45 o 
   0  28   2       20.83       23.17      2.45 o 
   1  28   2        5.66        5.62      1.08 o 
   2  28   2       14.83       16.17      3.48 o 
   3  28   2       27.37       30.70      2.02 o 
   4  28   2        5.35        5.64      1.69 o 
   5  28   2        6.88        6.59      2.64 o 
   6  28   2        5.08        1.51      2.45 o 
   1  29   2        2.02        2.84      0.99 o 
   2  29   2        1.48        0.41      0.86 o 
   3  29   2        3.60        4.38      1.08 o 
   4  29   2        0.49        0.44      0.84 o 
   5  29   2        8.61       13.18      3.01 o 
   0  30   2        2.79        4.52      1.69 o 
   1  30   2        5.76        5.67      1.18 o 
   2  30   2        5.97        7.34      1.18 o 
   3  30   2        2.98        2.92      0.99 o 
   4  30   2        1.60        2.01      2.17 o 
   5  30   2        3.11        4.52      2.45 o 
   1  31   2        8.58       10.13      1.45 o 
   2  31   2        4.26        4.97      1.18 o 
   3  31   2        2.51        4.16      1.14 o 
   4  31   2        1.51        1.72      0.99 o 
   0  32   2        9.71        8.48      2.07 o 
   1  32   2        8.48        6.64      1.31 o 
   2  32   2        4.36        6.65      2.26 o 
   3  32   2        0.48        1.47      0.99 o 
   4  32   2        0.36        1.51      1.01 o 
   1  33   2       11.85       15.79      1.72 o 
   2  33   2        0.11        0.95      1.08 o 
   3  33   2        1.99        4.12      1.16 o 
   0  34   2        7.28       13.37      2.26 o 
   1  34   2        0.61        0.95      1.13 o 
   2  34   2        0.88        3.09      1.98 o 
   4   0   3      124.92      134.32      6.97 o 
   6   0   3      162.09      161.27      8.48 o 
   8   0   3       80.83       70.45      5.65 o 
   2   1   3      584.76      652.87     27.93 o 
   3   1   3       76.82       77.30      2.64 o 
   4   1   3       22.62       24.68      1.37 o 
   5   1   3       17.55       16.63      2.83 o 
   6   1   3       70.03       63.44      3.20 o 
   7   1   3        0.83        1.31      1.60 o 
   8   1   3       25.04       23.84      5.84 o 
   9   1   3        1.41        1.73      1.58 o 
   1   2   3       19.31       21.66      1.88 o 
   2   2   3       60.38       68.38      3.96 o 
   3   2   3       85.25       79.91      3.33 o 
   4   2   3        1.49        1.06      0.57 o 
   5   2   3      170.84      171.84      6.13 o 
   6   2   3      112.25      103.97      6.03 o 
   7   2   3       18.56       21.67      2.07 o 
   8   2   3       39.43       34.48      2.92 o 
   9   2   3        9.55       12.01      2.19 o 
   1   3   3      178.60      171.68      8.29 o 
   2   3   3       12.88       15.26      1.70 o 
   3   3   3      119.29      120.11      4.53 o 
   4   3   3       45.92       45.37      1.88 o 
   5   3   3       41.01       44.75      2.73 o 
   6   3   3       92.47       87.81      3.86 o 
   7   3   3        4.89        6.13      1.39 o 
   8   3   3       19.66       20.06      2.26 o 
   9   3   3        7.68        7.16      2.45 o 
   1   4   3       62.93       71.20      4.14 o 
   2   4   3      238.64      263.76      8.48 o 
   3   4   3      211.55      209.16      7.13 o 
   4   4   3       11.56        9.56      1.20 o 
   5   4   3       63.87       64.71      3.06 o 
   6   4   3        0.01        0.03      0.86 o 
   7   4   3       90.36       92.08      4.26 o 
   8   4   3       17.65       16.93      2.06 o 
   9   4   3        3.18        4.90      2.26 o 
   0   5   3      546.64      547.56     24.53 o 
   1   5   3      199.12      222.76     10.18 o 
   2   5   3       10.10       10.40      1.04 o 
   3   5   3       36.15       35.95      2.06 o 
   4   5   3       18.54       18.80      1.70 o 
   5   5   3       85.92       82.50      3.59 o 
   6   5   3       15.04       15.18      1.60 o 
   7   5   3        2.41        2.90      1.26 o 
   8   5   3        6.56        2.64      1.88 o 
   9   5   3        9.42       11.30      2.83 o 
   1   6   3      113.70      125.61      4.53 o 
   2   6   3      418.44      402.22     17.54 o 
   3   6   3      377.69      392.80     12.33 o 
   4   6   3        6.02        6.51      1.13 o 
   5   6   3       62.26       55.75      3.20 o 
   6   6   3       34.98       35.77      2.33 o 
   7   6   3       68.67       68.56      4.90 o 
   8   6   3       10.09       10.74      2.45 o 
   9   6   3        9.04        5.09      2.26 o 
   0   7   3       81.77       83.08      4.52 o 
   1   7   3      784.62      857.70     24.76 o 
   2   7   3       83.68       77.13      3.13 o 
   3   7   3       66.13       64.87      2.86 o 
   4   7   3       17.61       19.19      1.66 o 
   5   7   3       28.25       29.63      2.45 o 
   6   7   3       21.65       22.50      1.93 o 
   7   7   3       21.21       22.79      2.83 o 
   8   7   3        4.78        7.53      2.07 o 
   9   7   3        0.85        1.69      1.88 o 
   1   8   3        7.62        8.11      0.75 o 
   2   8   3      148.78      140.02      4.93 o 
   3   8   3      129.08      130.92      4.86 o 
   4   8   3        3.98        5.49      1.04 o 
   5   8   3      201.44      201.76      7.19 o 
   6   8   3       48.85       55.75      3.96 o 
   7   8   3       43.21       34.09      3.58 o 
   8   8   3        0.88        4.90      1.88 o 
   9   8   3        8.51        5.46      2.26 o 
   0   9   3      282.35      300.55      9.40 o 
   1   9   3      189.66      218.73      5.80 o 
   2   9   3      107.39      110.00      4.19 o 
   3   9   3       25.73       24.35      1.72 o 
   4   9   3      252.94      248.95      8.33 o 
   5   9   3      113.51      116.98      6.78 o 
   6   9   3       82.01       83.82      5.27 o 
   7   9   3        2.32        7.34      1.88 o 
   8   9   3        1.94        0.00      1.51 o 
   9   9   3        3.78        4.33      2.26 o 
   1  10   3       63.23       63.94      2.21 o 
   2  10   3       90.10       81.07      3.32 o 
   3  10   3      108.65      108.01      4.19 o 
   4  10   3       20.23       20.91      2.64 o 
   5  10   3       64.35       72.14      4.90 o 
   6  10   3        3.65        4.90      1.51 o 
   7  10   3       25.37       18.46      2.64 o 
   8  10   3        9.71       12.05      2.45 o 
   9  10   3        0.98        1.51      1.88 o 
   0  11   3        5.74        8.29      1.32 o 
   1  11   3       15.15       15.07      1.22 o 
   2  11   3      160.02      164.29      8.10 o 
   3  11   3       10.61       10.55      1.88 o 
   4  11   3      325.28      325.87     15.08 o 
   5  11   3       20.75       25.43      3.01 o 
   6  11   3       63.28       62.53      4.33 o 
   7  11   3       10.02        5.65      1.88 o 
   8  11   3        1.84        2.45      1.69 o 
   9  11   3        0.64       -1.51      1.69 o 
   1  12   3       42.52       42.84      2.73 o 
   2  12   3       62.88       68.94      4.33 o 
   3  12   3       31.29       35.60      3.01 o 
   4  12   3       43.19       49.91      3.96 o 
   5  12   3       55.26       52.36      4.33 o 
   6  12   3       27.52       23.35      2.64 o 
   7  12   3       12.46       12.05      2.26 o 
   8  12   3        2.70        2.26      1.69 o 
   9  12   3        0.60        1.51      1.88 o 
   0  13   3       34.95       34.28      2.64 o 
   1  13   3       11.92       13.00      1.13 o 
   2  13   3       94.40       95.20      3.72 o 
   3  13   3       20.14       17.33      2.26 o 
   4  13   3      258.02      254.77     12.06 o 
   5  13   3        3.77        4.33      1.69 o 
   6  13   3       18.16       17.14      2.26 o 
   7  13   3        1.97        3.58      1.51 o 
   8  13   3        6.53        6.40      2.07 o 
   9  13   3        0.23        1.88      1.88 o 
   1  14   3       71.20       72.96      2.99 o 
   2  14   3       18.85       20.69      1.53 o 
   3  14   3       69.51       66.11      4.52 o 
   4  14   3      135.90      136.01      7.72 o 
   5  14   3        2.40        4.33      1.88 o 
   6  14   3        1.24        1.32      1.32 o 
   7  14   3        9.76       12.43      2.26 o 
   8  14   3        2.96        5.27      2.07 o 
   0  15   3       21.45       20.91      2.07 o 
   1  15   3       14.87       15.30      1.31 o 
   2  15   3       22.11       24.68      4.43 o 
   3  15   3       21.35       26.56      2.83 o 
   4  15   3      131.89      126.97      7.35 o 
   5  15   3       41.69       39.18      3.77 o 
   6  15   3       21.66       21.09      2.45 o 
   7  15   3       12.76       13.56      2.26 o 
   8  15   3        0.98        0.75      1.69 o 
   1  16   3      100.85       94.18      3.72 o 
   2  16   3      282.61      269.92      8.85 o 
   3  16   3       72.73       71.58      4.90 o 
   4  16   3       32.72       33.90      3.39 o 
   5  16   3       21.22       22.79      3.01 o 
   6  16   3        0.17       -0.19      1.13 o 
   7  16   3        1.11        1.32      1.32 o 
   8  16   3        1.06        1.51      1.51 o 
   0  17   3      128.39      123.58      6.59 o 
   1  17   3       88.24       91.64      3.59 o 
   2  17   3      104.63       94.40      3.78 o 
   3  17   3       32.16       32.02      3.20 o 
   4  17   3       20.93       21.85      2.83 o 
   5  17   3        8.03        4.14      1.88 o 
   7  17   3        2.37        3.20      1.51 o 
   8  17   3        1.32        1.32      1.69 o 
   1  18   3      139.00      135.44     12.34 o 
   2  18   3      145.92      135.42      4.98 o 
   3  18   3      142.54      148.26      7.72 o 
   4  18   3        6.26        7.91      2.26 o 
   5  18   3       36.33       35.97      3.96 o 
   7  18   3        6.62        7.91      1.88 o 
   8  18   3        2.54        2.82      1.69 o 
   0  19   3      268.05      251.95     12.06 o 
   1  19   3       63.35       65.98      3.48 o 
   2  19   3       44.52       42.46      2.31 o 
   3  19   3       18.43       22.60      2.64 o 
   4  19   3       51.23       58.58      4.52 o 
   5  19   3        7.08        8.10      2.45 o 
   7  19   3        0.91        0.19      1.51 o 
   8  19   3        9.09        6.78      2.07 o 
   1  20   3       74.93       61.98      2.92 o 
   2  20   3       95.73       90.45      3.78 o 
   3  20   3       22.79       24.72      1.81 o 
   4  20   3       11.35       11.49      2.45 o 
   5  20   3        5.36        4.14      2.07 o 
   7  20   3        6.37        3.95      1.69 o 
   0  21   3       93.26       95.88      5.27 o 
   1  21   3      125.45      127.60     16.39 o 
   2  21   3       11.66       10.50      1.31 o 
   3  21   3       23.37       21.41      1.76 o 
   4  21   3       19.60       19.59      3.01 o 
   5  21   3        2.59       -1.51      1.69 o 
   7  21   3       17.96       20.53      2.64 o 
   1  22   3      100.78       94.82      3.96 o 
   2  22   3       14.70       15.34      1.49 o 
   3  22   3       22.79       26.20      2.07 o 
   4  22   3        6.75        9.42      2.45 o 
   5  22   3        0.24        0.56      1.88 o 
   7  22   3        6.23        8.66      1.88 o 
   0  23   3      148.31      139.22      7.16 o 
   1  23   3       12.95       12.26      1.41 o 
   2  23   3       24.60       20.56      1.72 o 
   3  23   3        5.50        4.32      1.69 o 
   4  23   3       16.59       21.09      3.20 o 
   5  23   3        9.99        9.98      2.83 o 
   7  23   3        5.94       11.30      2.07 o 
   1  24   3       15.25       14.92      3.96 o 
   2  24   3       31.62       33.00      2.17 o 
   3  24   3       23.57       22.66      1.98 o 
   4  24   3        5.89        8.66      2.45 o 
   5  24   3       15.41       17.14      3.20 o 
   0  25   3       25.55       20.15      2.45 o 
   1  25   3        9.16       10.53      1.39 o 
   2  25   3        1.15        1.08      0.90 o 
   3  25   3        7.83        8.61      1.32 o 
   4  25   3       13.93       18.46      3.01 o 
   5  25   3        2.92        5.27      2.45 o 
   1  26   3        1.14        1.04      1.60 o 
   2  26   3       17.03       18.39      1.63 o 
   3  26   3        9.99        9.44      1.39 o 
   4  26   3        0.57       -0.38      1.69 o 
   5  26   3        1.28        3.20      2.26 o 
   0  27   3        6.09        6.03      1.69 o 
   1  27   3        5.09        4.28      1.79 o 
   2  27   3        6.39        7.15      1.36 o 
   3  27   3        0.64        0.45      0.94 o 
   4  27   3        6.03        5.46      2.45 o 
   5  27   3        1.89        4.33      2.64 o 
   1  28   3        1.88        2.73      1.41 o 
   2  28   3        8.45        8.33      1.70 o 
   3  28   3        8.89       11.08      1.79 o 
   4  28   3        0.70        1.51      2.07 o 
   5  28   3        4.69        2.82      2.26 o 
   0  29   3       10.18       13.37      2.26 o 
   1  29   3        0.28        0.64      1.13 o 
   2  29   3        4.99        6.45      1.36 o 
   3  29   3        8.18       12.01      1.57 o 
   4  29   3        3.79        2.45      2.26 o 
   1  30   3        2.88        3.60      1.26 o 
   2  30   3        0.04        0.68      1.04 o 
   3  30   3        1.20        0.74      1.08 o 
   4  30   3        2.18        3.39      2.26 o 
   0  31   3       13.67       14.13      2.45 o 
   1  31   3        1.40        2.35      1.26 o 
   2  31   3        2.71        2.54      2.35 o 
   3  31   3        1.71        3.43      1.25 o 
   1  32   3        4.15        5.18      1.39 o 
   2  32   3        2.70        4.30      1.31 o 
   0  33   3        0.11        0.94      1.69 o 
   1  33   3        1.59       -0.02      1.18 o 
   4   0   4        5.75        8.47      1.88 o 
   6   0   4       64.93       56.13      4.52 o 
   8   0   4       16.70       17.52      3.20 o 
   4   1   4       83.64       86.39      4.24 o 
   5   1   4        3.73        3.97      1.07 o 
   6   1   4       19.01       21.39      2.00 o 
   7   1   4        5.89        5.19      1.39 o 
   8   1   4       16.36       17.80      2.83 o 
   9   1   4        1.31        5.65      2.45 o 
   3   2   4       68.93       70.51      3.26 o 
   4   2   4        0.21        0.38      1.13 o 
   5   2   4       11.81       12.71      1.60 o 
   6   2   4       16.90       13.65      1.73 o 
   7   2   4        7.30        6.84      1.53 o 
   8   2   4       18.37       21.85      3.20 o 
   9   2   4        2.21        1.88      2.26 o 
   2   3   4      186.24      199.54      9.42 o 
   3   3   4       37.66       44.22      5.74 o 
   4   3   4       20.83       18.65      2.45 o 
   5   3   4       67.22       65.06      3.26 o 
   6   3   4       17.09       17.46      1.93 o 
   7   3   4       36.01       28.77      6.22 o 
   8   3   4       36.86       35.60      3.96 o 
   9   3   4        0.93        1.69      2.26 o 
   2   4   4       22.12       23.17      2.45 o 
   3   4   4       12.26       14.32      1.46 o 
   4   4   4       11.18       11.68      2.07 o 
   5   4   4        3.86        3.11      1.07 o 
   6   4   4        6.07        6.92      1.51 o 
   7   4   4        0.14       -0.38      1.51 o 
   8   4   4        0.02       -0.94      1.51 o 
   9   4   4        4.57        6.03      2.45 o 
   2   5   4       59.09       65.67      2.99 o 
   3   5   4      147.31      143.22      5.46 o 
   4   5   4      147.54      136.96      7.54 o 
   5   5   4       29.41       32.31      4.61 o 
   6   5   4       28.07       18.65      2.64 o 
   7   5   4        5.49        6.03      1.88 o 
   8   5   4        7.42        8.29      2.26 o 
   9   5   4        4.32        4.14      2.45 o 
   1   6   4       90.94      101.72      5.65 o 
   2   6   4       39.73       41.03      3.30 o 
   3   6   4        4.37        3.90      1.13 o 
   4   6   4       92.00       94.00      5.84 o 
   5   6   4       66.14       58.04      6.12 o 
   6   6   4        1.70        2.64      1.51 o 
   7   6   4        6.63        6.97      2.26 o 
   8   6   4        5.60        7.72      2.45 o 
   1   7   4      110.69      108.54      4.26 o 
   2   7   4        8.31        8.84      1.26 o 
   3   7   4      117.06      112.28      4.59 o 
   4   7   4      150.51      144.50      8.10 o 
   6   7   4       30.94       29.38      3.20 o 
   7   7   4        3.15        3.01      1.88 o 
   8   7   4        1.02        1.32      1.88 o 
   0   8   4      304.40      319.28     14.32 o 
   1   8   4       31.12       23.35      2.45 o 
   2   8   4       40.20       41.63      3.39 o 
   3   8   4      234.21      213.68     10.93 o 
   4   8   4       89.98       98.89      6.03 o 
   6   8   4       49.58       54.81      4.33 o 
   7   8   4        0.47        0.94      1.51 o 
   8   8   4        3.50        1.88      1.88 o 
   1   9   4      132.86      119.82      6.78 o 
   3   9   4       65.81       60.46      4.52 o 
   4   9   4       14.55       13.94      2.45 o 
   6   9   4        9.42        5.09      1.70 o 
   7   9   4        3.42        3.58      1.69 o 
   8   9   4       12.23       10.92      2.64 o 
   0  10   4      162.37      154.49      7.72 o 
   1  10   4       38.39       35.79      3.01 o 
   2  10   4      201.93      195.20      9.99 o 
   3  10   4       23.65       22.60      2.64 o 
   4  10   4      106.98      106.05      6.40 o 
   6  10   4       21.86       15.63      2.45 o 
   7  10   4        0.26        2.45      1.69 o 
   8  10   4        7.86        6.97      2.26 o 
   2  11   4      212.12      198.03     10.36 o 
   3  11   4       61.01       61.59      4.52 o 
   4  11   4        9.88       13.56      2.45 o 
   6  11   4       24.81       26.56      3.01 o 
   7  11   4        3.79        3.20      1.88 o 
   8  11   4        0.35        1.32      1.88 o 
   0  12   4      276.75      253.28     12.25 o 
   1  12   4       19.20       18.46      1.60 o 
   2  12   4      213.33      201.42     10.55 o 
   3  12   4       41.94       42.57      3.77 o 
   4  12   4       63.72       60.46      4.52 o 
   6  12   4       23.19       23.35      2.83 o 
   7  12   4        2.40        2.45      1.69 o 
   8  12   4        0.03        1.32      1.88 o 
   1  13   4       34.53       32.17      2.06 o 
   2  13   4      103.92       98.71      6.03 o 
   3  13   4       47.21       46.71      3.77 o 
   4  13   4       25.13       26.56      3.20 o 
   6  13   4       17.27       14.31      2.45 o 
   7  13   4       10.60        8.29      2.26 o 
   8  13   4        1.97        3.01      2.07 o 
   0  14   4      198.15      190.68      9.61 o 
   1  14   4       18.20       17.48      1.60 o 
   2  14   4       91.63       89.10      5.46 o 
   3  14   4       21.86       23.17      2.83 o 
   4  14   4       24.27       28.44      3.20 o 
   7  14   4        2.06       -0.38      1.51 o 
   8  14   4        1.94       -0.56      1.51 o 
   1  15   4        5.81        6.83      1.20 o 
   2  15   4       50.26       42.38      3.77 o 
   3  15   4       58.94       61.03      4.71 o 
   4  15   4       11.65       14.31      2.64 o 
   7  15   4       11.36       11.68      2.45 o 
   8  15   4        6.37        7.53      2.26 o 
   0  16   4       40.70       36.35      3.20 o 
   1  16   4       15.88       16.29      1.88 o 
   2  16   4       15.82       14.31      2.45 o 
   3  16   4       38.82       39.74      3.77 o 
   4  16   4        1.29       -0.38      1.69 o 
   7  16   4        1.07       -0.38      1.51 o 
   1  17   4       24.48       22.66      2.26 o 
   2  17   4       11.64        8.48      2.07 o 
   3  17   4       23.21       22.22      3.01 o 
   4  17   4       45.04       41.44      3.96 o 
   7  17   4        3.37        1.32      1.69 o 
   0  18   4      150.71      143.93      7.54 o 
   1  18   4      123.74      118.43      4.73 o 
   2  18   4       18.56       18.66      1.72 o 
   3  18   4       28.46       32.58      3.58 o 
   4  18   4       15.49       19.78      3.01 o 
   5  18   4       22.91       29.57      3.58 o 
   7  18   4        3.62        3.95      1.88 o 
   1  19   4        4.81        4.23      1.13 o 
   2  19   4       74.02       67.95      4.52 o 
   3  19   4        5.60        5.27      2.07 o 
   4  19   4       16.81       19.02      3.01 o 
   5  19   4        8.13       13.18      2.83 o 
   7  19   4        2.74       -0.56      1.51 o 
   0  20   4      160.12      155.80      8.10 o 
   1  20   4       82.06       80.26      3.67 o 
   2  20   4        2.17        2.49      1.13 o 
   3  20   4        4.55        3.95      1.88 o 
   4  20   4        6.84        6.40      2.07 o 
   5  20   4        1.55        0.38      2.07 o 
   7  20   4        7.95        9.04      2.26 o 
   1  21   4       78.49       75.15      3.86 o 
   2  21   4        2.62        1.75      1.08 o 
   3  21   4       10.68       10.92      2.45 o 
   4  21   4        7.10       11.30      2.64 o 
   5  21   4        0.85        0.19      1.88 o 
   0  22   4        2.21        0.00      1.32 o 
   1  22   4        0.65        0.05      0.94 o 
   2  22   4       36.64       38.92      2.44 o 
   3  22   4       25.39       22.22      3.20 o 
   4  22   4        1.48        0.56      1.69 o 
   5  22   4        8.12       11.11      2.82 o 
   1  23   4       21.05       21.15      2.26 o 
   2  23   4       32.57       37.27      4.14 o 
   3  23   4       16.60       16.95      2.83 o 
   4  23   4        7.17        6.40      2.26 o 
   5  23   4        2.46        3.39      2.26 o 
   0  24   4       23.39       22.41      2.83 o 
   1  24   4        2.51        1.87      1.04 o 
   2  24   4        2.01        1.71      1.08 o 
   3  24   4        2.32        3.58      2.07 o 
   4  24   4        6.82        9.04      2.64 o 
   5  24   4        4.67        5.27      2.45 o 
   1  25   4        5.68        5.97      1.98 o 
   2  25   4       12.16       11.76      1.63 o 
   3  25   4        0.10       -1.51      1.51 o 
   4  25   4        8.78       12.05      2.83 o 
   5  25   4        1.82       -1.69      1.88 o 
   0  26   4        7.34        7.72      2.07 o 
   1  26   4        1.94        1.46      1.04 o 
   2  26   4        1.10        1.81      1.60 o 
   3  26   4        0.69        2.26      1.88 o 
   4  26   4        0.32        0.00      2.07 o 
   5  26   4        1.89        1.32      2.45 o 
   1  27   4        4.07        4.39      1.32 o 
   2  27   4        0.36        0.42      1.13 o 
   3  27   4        2.48        3.95      2.07 o 
   4  27   4        1.15        2.45      2.26 o 
   0  28   4        0.64       -1.13      1.51 o 
   1  28   4        1.24        2.43      1.32 o 
   2  28   4        0.36        1.95      1.32 o 
   3  28   4        2.33        1.69      2.07 o 
   4  28   4        0.65        2.07      2.26 o 
   1  29   4        3.96        3.17      2.17 o 
   2  29   4        7.71       11.28      1.72 o 
   3  29   4        0.22        2.07      2.26 o 
   0  30   4        5.88        5.84      2.26 o 
   1  30   4        6.27        6.98      1.66 o 
   2  30   4        0.63       -1.18      1.18 o 
   1  31   4        2.99        8.18      1.98 o 
   4   0   5      133.34      120.75      7.16 o 
   6   0   5       23.56       23.73      3.20 o 
   4   1   5        2.87        4.28      1.51 o 
   5   1   5       14.53       12.81      1.73 o 
   6   1   5        3.75        4.61      1.46 o 
   7   1   5        2.29        2.45      2.07 o 
   3   2   5       41.93       49.91      3.77 o 
   4   2   5      105.91      102.28      6.40 o 
   5   2   5        1.74        1.32      1.07 o 
   6   2   5       11.30        7.91      2.26 o 
   7   2   5        5.84        2.82      2.07 o 
   8   2   5        0.34        0.75      2.07 o 
   3   3   5       12.90       11.11      2.07 o 
   4   3   5       14.53       16.39      2.45 o 
   5   3   5       16.23       19.96      2.83 o 
   6   3   5       10.48        7.35      2.26 o 
   7   3   5        2.54       -0.56      1.69 o 
   8   3   5        2.32        5.84      2.45 o 
   5   4   5        8.74        6.22      2.07 o 
   6   4   5        5.59        6.59      2.07 o 
   7   4   5        0.50        1.88      1.88 o 
   8   4   5        2.36        2.64      2.26 o 
   5   5   5       11.36       11.68      2.45 o 
   6   5   5        6.17        2.45      1.88 o 
   7   5   5        1.75        1.88      1.88 o 
   8   5   5        5.54        7.16      2.64 o 
   5   6   5       18.90       12.81      2.45 o 
   6   6   5        8.73        6.40      2.26 o 
   7   6   5        1.01        2.64      1.88 o 
   8   6   5        0.40       -0.56      1.88 o 
   2   7   5       33.18       32.96      3.20 o 
   6   7   5        7.17        9.60      2.26 o 
   7   7   5        1.86        0.94      1.88 o 
   2   8   5       96.38       94.56      6.03 o 
   6   8   5        5.14        4.14      1.88 o 
   7   8   5        0.31        1.88      1.88 o 
   2   9   5      128.22      134.13      7.54 o 
   3   9   5       78.77       87.78      5.65 o 
   6   9   5        5.07        5.46      1.88 o 
   7   9   5        3.73        6.97      2.26 o 
   1  10   5      200.61      201.60     10.36 o 
   2  10   5       31.47       32.39      3.39 o 
   3  10   5        3.00        1.69      1.69 o 
   6  10   5        8.05        7.91      2.26 o 
   7  10   5        0.55        0.75      1.69 o 
   1  11   5        8.84       10.36      2.26 o 
   2  11   5       89.52       97.57      6.22 o 
   3  11   5       15.02       14.69      2.64 o 
   6  11   5       10.23        8.10      2.26 o 
   7  11   5        0.87        1.32      1.88 o 
   1  12   5       66.65       68.37      5.09 o 
   2  12   5       42.32       52.55      4.14 o 
   3  12   5       12.70       10.36      2.26 o 
   6  12   5        5.85        6.21      2.07 o 
   7  12   5        3.35        4.90      2.07 o 
   1  13   5       37.74       34.84      3.39 o 
   2  13   5       67.96       75.34      5.09 o 
   3  13   5       15.12       13.94      2.64 o 
   7  13   5        0.39        0.19      1.88 o 
   1  14   5       48.98       50.67      4.14 o 
   2  14   5       20.98       18.65      2.83 o 
   3  14   5       22.36       22.79      3.20 o 
   7  14   5       14.33       15.44      3.01 o 
   0  15   5       10.56        9.42      2.26 o 
   1  15   5        4.76        3.01      1.69 o 
   2  15   5       23.99       24.11      3.01 o 
   3  15   5       18.81       23.92      3.20 o 
   1  16   5        5.48        8.10      2.07 o 
   2  16   5       30.54       26.74      3.20 o 
   3  16   5        3.97        5.65      2.07 o 
   0  17   5        4.00        6.21      1.88 o 
   1  17   5       12.62       14.69      2.45 o 
   2  17   5        8.42        8.85      2.26 o 
   3  17   5       10.31       11.30      2.64 o 
   4  17   5        3.10        3.39      2.26 o 
   1  18   5        5.87        7.53      2.07 o 
   2  18   5        1.47        0.56      1.51 o 
   3  18   5        6.56        5.46      2.07 o 
   4  18   5        5.47        6.97      2.45 o 
   0  19   5       61.68       71.20      4.90 o 
   1  19   5       22.02       26.37      2.26 o 
   2  19   5        3.16        1.69      1.88 o 
   3  19   5        4.65        5.65      2.26 o 
   4  19   5        1.22        4.52      2.26 o 
   1  20   5        5.29        4.70      2.82 o 
   2  20   5       18.43       21.47      3.20 o 
   3  20   5        9.37       13.18      2.83 o 
   4  20   5        5.54        5.08      2.26 o 
   0  21   5        1.46        0.75      1.51 o 
   1  21   5        1.70        0.44      1.04 o 
   2  21   5       14.46       17.33      3.01 o 
   3  21   5       18.13       16.95      3.01 o 
   4  21   5        0.70        1.13      2.07 o 
   1  22   5        0.31       -0.58      1.04 o 
   2  22   5        9.99        7.35      2.45 o 
   3  22   5       11.63       16.01      3.01 o 
   4  22   5       14.72       10.55      3.01 o 
   0  23   5        9.85       13.75      2.64 o 
   1  23   5        5.09        5.25      1.39 o 
   2  23   5        0.39        1.32      1.88 o 
   3  23   5        6.49        9.42      2.64 o 
   4  23   5        1.92        0.38      2.07 o 
   1  24   5        0.87        0.69      1.13 o 
   2  24   5        1.21       -0.75      1.69 o 
   3  24   5        3.71        7.53      2.45 o 
   4  24   5       10.59       15.82      3.39 o 
   0  25   5        8.52        7.53      2.26 o 
   1  25   5        0.29        0.09      1.20 o 
   2  25   5        4.78        5.65      2.26 o 
   3  25   5        0.91        6.40      2.45 o 
   1  26   5        3.87        4.40      1.39 o 
   2  26   5        4.11        5.84      2.45 o 
   3  26   5        2.60        1.69      2.07 o 
   0  27   5       12.54       14.31      2.83 o 
   1  27   5        0.51        0.47      1.22 o 
   2  27   5        0.48        1.13      2.07 o 
   1  28   5        0.37        0.38      1.88 o 
   5   3   6        1.44        3.58      2.07 o 
   5   4   6        0.48        0.38      1.69 o 
   6   4   6        0.65       -1.13      1.88 o 
   5   5   6        4.51        4.14      2.26 o 
   6   5   6        0.70        0.56      1.88 o 
   5   6   6        0.39        0.56      1.51 o 
   6   6   6        0.78        0.38      1.88 o 
   6   7   6        2.30        3.95      2.26 o 
   6   8   6        6.19        7.72      2.45 o 
   6   9   6        5.16        1.88      2.07 o 
   6  10   6        1.08        5.08      2.26 o 
   6  11   6        2.64       -0.56      1.88 o 
   2  13   6       36.18       40.68      4.14 o 
   2  14   6        0.59        2.64      1.88 o 
   2  15   6        0.75       -0.19      1.69 o 
   2  16   6        3.48        3.39      2.07 o 
   1  17   6        2.57        2.82      1.88 o 
   2  17   6        6.41        6.78      2.26 o 
   1  18   6        0.37        0.19      1.69 o 
   2  18   6        0.67        0.56      1.88 o 
   1  19   6        3.75        5.27      2.26 o 
   2  19   6        6.73        8.29      2.64 o 
   1  20   6        0.14       -0.94      1.69 o 
   2  20   6        0.53        6.78      2.45 o 
   1  21   6        5.61       10.36      2.64 o 
   2  21   6        4.94        6.78      2.45 o 
   3  21   6        4.21        5.65      2.64 o 
   1  22   6        0.13        0.75      1.88 o 
   2  22   6        0.49        1.51      2.07 o 
   1  23   6        2.07        3.20      2.26 o 
                                                 
